# Supplementary material for: First analysis of the secretome of the canine heartworm, Dirofilaria immitis
Source: Parasit Vectors. 2012 Jul 10;5:140. doi: 10.1186/1756-3305-5-140 (PMC3439246; doi:10.1186/1756-3305-5-140)
Supplement: Additional file 1 — Table S1 The secretome of Dirofilaria immitis. [file 1756-3305-5-140-S1.xlsx]

## Sheet: blast2go_table_20120130_1327
Seq. Name	Position of abundance	Seq. Description	Closest Brugia malayi homolog	Seq. Length	#Hits	min. eValue	mean Similarity	#GOs	GOs	Enzyme Codes	InterProScan
maker-300416_countedlength_9407-snap-gene-0.8-mRNA-1	1	phosphatidylethanolamine-binding protein	>gb|EDP31384.1|	185	20	8.9352e-71	0.6595	0	-
maker-296545_countedlength_9574-augustus-gene-0.3-mRNA-1	2	ladder protein	>gb|EDP29227.1|	733	20	0	0.6025	1	F:calcium ion binding	-	IPR009071; SignalP-NN(euk) (SIGNALP)
maker-294806_countedlength_33195-snap-gene-0.10-mRNA-1	3	ml domain containing protein	>gb|EDP32633.1|	157	20	5.96722e-83	0.531	0	-		IPR003172; IPR014756; PTHR11306 (PANTHER), SignalP-NN(euk) (SIGNALP)
maker-288798_countedlength_4254-augustus-gene-0.3-mRNA-1	4	transthyretin-like protein 5	>gb|EDP34384.1|	143	20	8.51088e-61	0.7495	1	P:determination of adult lifespan	-	IPR001534; seg (SEG), SignalP-NN(euk) (SIGNALP), tmhmm (TMHMM)
maker-290002_countedlength_26193-snap-gene-0.19-mRNA-1	5	glycosyl hydrolases family 31 protein	>gb|EDP32381.1|	911	20	0	0.669	3	F:carbohydrate binding; P:carbohydrate metabolic process; F:hydrolase activity, hydrolyzing O-glycosyl compounds	EC:3.2.1.0	IPR000322; IPR000519; IPR011013; IPR017853; PTHR22762:SF10 (PANTHER), seg (SEG), SignalP-NN(euk) (SIGNALP), SSF51011 (SUPERFAMILY)
maker-294110_countedlength_8813-augustus-gene-0.7-mRNA-1	6	transthyretin-like protein 5	>gb|EDP34384.1|	153	20	1.63667e-78	0.751	2	C:extracellular space; P:determination of adult lifespan	-	IPR001534; seg (SEG), SignalP-NN(euk) (SIGNALP), tmhmm (TMHMM)
augustus_masked-297009_countedlength_4342-abinit-gene-0.0-mRNA-1	7	ll20 15kda ladder antigen	>gb|EDP29226.1|	372	20	0	0.628	2	F:lipid binding; F:retinol binding		no IPS match
maker-288597_countedlength_1443-snap-gene-0.4-mRNA-1	8	transthyretin-like protein partial	>gb|EDP38405.1|	139	20	6.28014e-60	0.6425	2	C:extracellular space; P:intein-mediated protein splicing		IPR001534; SignalP-NN(euk) (SIGNALP), tmhmm (TMHMM)
maker-103988_countedlength_1794-snap-gene-0.3-mRNA-1	9	plasma glutamate carboxypeptidase-like	>gb|EDP28433.1|	257	20	1.06491e-134	0.653	3	F:aminopeptidase activity; P:proteolysis; P:tissue regeneration	EC:3.4.11.0	IPR007484; G3DSA:3.40.630.10 (GENE3D), PTHR12053 (PANTHER), PTHR12053:SF1 (PANTHER), seg (SEG), SSF53187 (SUPERFAMILY)
maker-271328_countedlength_7744-snap-gene-0.10-mRNA-1	10	nadh-dependent fumarate reductase	>gb|EDP38735.1|	409	20	0	0.6405	3	F:succinate dehydrogenase activity; F:electron carrier activity; P:oxidation reduction	EC:1.3.99.1	IPR003953; IPR010960; coil (COIL), G3DSA:3.50.50.60 (GENE3D), G3DSA:3.90.700.10 (GENE3D), PTHR11632 (PANTHER), PTHR11632:SF3 (PANTHER), seg (SEG), SSF51905 (SUPERFAMILY), SSF56425 (SUPERFAMILY)
maker-291168_countedlength_1933-augustus-gene-0.3-mRNA-1	11	cysteine protease inhibitor	>gb|AAB69857.1|	137	20	1.5782e-54	0.759	41	P:cell maturation; P:chondrocyte differentiation; C:basement membrane; P:negative regulation of cell death; C:vesicle; C:nuclear membrane; P:cellular response to hydrogen peroxide; C:extracellular space; P:regulation of programmed cell death; C:lysosome; P:circadian sleep/wake cycle, REM sleep; P:regulation of multicellular organismal process; C:cytosol; P:positive regulation of cell proliferatio…	-	IPR000010; IPR018073; G3DSA:3.10.450.10 (GENE3D), PTHR11413 (PANTHER), PTHR11413:SF23 (PANTHER), seg (SEG), SignalP-NN(euk) (SIGNALP), tmhmm (TMHMM), SSF54403 (SUPERFAMILY)
augustus_masked-294499_countedlength_8208-abinit-gene-0.2-mRNA-1	12	abhydrolase domain containing isoform cra_a	>gb|EDP32169.1|	221	20	4.90559e-115	0.589	1	C:cytoplasm	-	G3DSA:3.40.50.1820 (GENE3D), PTHR10992 (PANTHER), PTHR10992:SF280 (PANTHER), PF12695 (PFAM), SSF53474 (SUPERFAMILY)
maker-298319_countedlength_8208-snap-gene-0.7-mRNA-1	12	abhydrolase domain containing isoform cra_a	>gb|EDP32169.1|	221	20	4.90559e-115	0.589	1	C:cytoplasm	-	G3DSA:3.40.50.1820 (GENE3D), PTHR10992 (PANTHER), PTHR10992:SF280 (PANTHER), PF12695 (PFAM), SSF53474 (SUPERFAMILY)
maker-273684_countedlength_1255-snap-gene-0.1-mRNA-1	13	transthyretin-like protein partial	>gb|EDP30939.1|	76	18	6.61765e-29	0.711111	1	C:extracellular space	-	IPR001534; seg (SEG)
maker-270014_countedlength_2115-augustus-gene-0.2-mRNA-1	14	immunogenic protein 3	>gb|EDP38142.1|	99	7	4.73537e-31	0.727143	1	C:integral to membrane		seg (SEG), SignalP-NN(euk) (SIGNALP), tmhmm (TMHMM)
maker-301648_countedlength_27760-snap-gene-0.18-mRNA-1	15	exocyst complex component 2	>gb|EDP28355.1|	876	20	0	0.6095	14	P:vesicle-mediated transport; C:macromolecular complex; C:intracellular membrane-bounded organelle; P:reproductive cellular process; C:membrane part; C:cytoplasmic part; P:cell development; C:endomembrane system; P:anatomical structure morphogenesis; P:reproductive developmental process; P:oogenesis; P:embryonic development ending in birth or egg hatching; P:establishment of localization in cell;…	-
maker-294416_countedlength_27644-augustus-gene-0.16-mRNA-1	16	peptidyl-prolyl cis-trans isomerase b precursor	>gb|AAK91501.1|	203	20	2.10391e-113	0.806	7	P:protein folding; C:endoplasmic reticulum lumen; C:melanosome; P:nuclear transport; F:peptide binding; P:protein peptidyl-prolyl isomerization; F:peptidyl-prolyl cis-trans isomerase activity	EC:5.2.1.8	IPR002130; IPR015891; IPR020892; PTHR11071 (PANTHER), seg (SEG), SignalP-NN(euk) (SIGNALP)
maker-297987_countedlength_19584-snap-gene-0.11-mRNA-1	17	glutathione peroxidase	>emb|CAA48881.1|	221	20	1.74154e-152	0.789	4	F:glutathione peroxidase activity; C:extracellular space; P:oxidation reduction; P:response to oxidative stress	EC:1.11.1.9	IPR000889; IPR012336
maker-294063_countedlength_16677-snap-gene-0.11-mRNA-1	18	glutathione s-transferase 1	>emb|CAA73325.1|	253	20	1.56884e-89	0.6505	2	F:transferase activity; F:protein binding	-	IPR004045; IPR004046; IPR010987; IPR012336; IPR017933; PTHR11571 (PANTHER), PTHR11571:SF5 (PANTHER), seg (SEG), SignalP-NN(euk) (SIGNALP)
maker-278334_countedlength_19408-snap-gene-0.9-mRNA-1	19	wd repeat-containing protein 47	>gb|EDP30140.1|	989	20	0	0.7295	1	F:protein binding	-	IPR001680; IPR006594; IPR006595; IPR011046; IPR015943; IPR017986; IPR019781; IPR019782; PTHR19863 (PANTHER), PTHR19863:SF2 (PANTHER), seg (SEG)
maker-295792_countedlength_10954-augustus-gene-0.7-mRNA-2	20	galactoside-binding lectin family protein	>gb|EDP30281.1|	318	20	0	0.683	2	F:protein binding; F:sugar binding	-	IPR001079; IPR008985; IPR013320; PTHR11346 (PANTHER), PTHR11346:SF65 (PANTHER), SignalP-NN(euk) (SIGNALP)
maker-298883_countedlength_1665-augustus-gene-0.3-mRNA-1	21	transthyretin-like protein 5	>gb|EDP34385.1|	147	20	2.25307e-89	0.765	2	C:extracellular space; P:determination of adult lifespan	-	IPR001534; seg (SEG), SignalP-NN(euk) (SIGNALP), tmhmm (TMHMM)
maker-294207_countedlength_32539-augustus-gene-0.12-mRNA-1	22	nipped-b-like protein	>gb|EDP30362.1|	2179	20	0	0.614	19	P:heart morphogenesis; P:cellular macromolecule metabolic process; P:sensory organ development; P:cellular response to stimulus; P:regulation of primary metabolic process; P:developmental growth; F:protein binding; P:positive regulation of biological process; P:embryonic organ morphogenesis; P:arm morphogenesis; P:reproductive developmental process; P:regulation of cellular metabolic process; P:r…	-	IPR011989; IPR016024; coil (COIL), PTHR21704 (PANTHER), PTHR21704:SF5 (PANTHER), PF12765 (PFAM), PF12830 (PFAM), seg (SEG), SSF81995 (SUPERFAMILY)
maker-294207_countedlength_32539-augustus-gene-0.12-mRNA-2	22	cre-pqn-85 protein	>gb|EDP30362.1|	2112	20	0	0.6225	18	P:heart morphogenesis; P:cellular macromolecule metabolic process; P:sensory organ development; P:cellular response to stimulus; P:regulation of primary metabolic process; P:developmental growth; F:protein binding; P:arm morphogenesis; P:reproductive developmental process; P:regulation of cellular metabolic process; P:embryonic cranial skeleton morphogenesis; P:maintenance of mitotic sister chrom…	-	IPR011989; IPR016024; coil (COIL), PTHR21704 (PANTHER), PTHR21704:SF5 (PANTHER), PF12765 (PFAM), PF12830 (PFAM), seg (SEG), SSF81995 (SUPERFAMILY)
maker-294207_countedlength_32539-snap-gene-0.14-mRNA-1	22	elegans protein partially confirmed by transcript evidence	>gb|EDP30363.1|	825	20	0	0.542	6	P:cellular process; F:binding; C:protein complex; C:microtubule cytoskeleton; C:cytoplasm; C:cytoskeletal part	-	IPR022157; coil (COIL), PTHR18916 (PANTHER), PTHR18916:SF24 (PANTHER), seg (SEG)
augustus_masked-294007_countedlength_29714-abinit-gene-0.5-mRNA-1	23	actin	>gb|EDP36330.1|	376	20	0	0.991	15	P:meiosis; P:cytokinesis, initiation of separation; P:growth; P:cytokinesis after mitosis; P:hermaphrodite genitalia development; P:actin cytoskeleton organization; F:ATP binding; C:cell cortex; P:nematode larval development; F:ATPase activity; C:actin filament; F:structural constituent of cytoskeleton; P:inductive cell migration; P:receptor-mediated endocytosis; P:embryonic development ending in…	EC:3.6.1.3	IPR004000; IPR004001; IPR020902; G3DSA:2.30.36.70 (GENE3D), G3DSA:3.30.420.40 (GENE3D), G3DSA:3.90.640.10 (GENE3D), SSF53067 (SUPERFAMILY)
maker-290279_countedlength_575-augustus-gene-0.2-mRNA-1	24	superoxide dismutase	>gb|AAR06638.1|	83	20	1.3426e-48	0.8115	48	C:cytoplasmic vesicle; F:chaperone binding; P:DNA fragmentation involved in apoptosis; F:copper ion binding; P:ovarian follicle development; P:response to hydrogen peroxide; P:myeloid cell homeostasis; P:auditory receptor cell stereocilium organization; C:protein complex; C:cytosol; P:retina homeostasis; P:regulation of mitochondrial membrane potential; P:sensory perception of sound; P:regulation…	EC:1.15.1.1	IPR001424; IPR018152; IPR024134
augustus_masked-301269_countedlength_78917-abinit-gene-0.15-mRNA-1	25	cytoplasmic intermediate filament protein	>gb|EDP28296.1|	543	20	0	0.8545	14	P:positive regulation of growth rate; P:determination of adult lifespan; P:meiosis; P:collagen and cuticulin-based cuticle development; P:molting cycle, collagen and cuticulin-based cuticle; P:body morphogenesis; P:nematode larval development; F:protein binding; P:locomotion; P:receptor-mediated endocytosis; F:structural molecule activity; P:embryonic development ending in birth or egg hatching; …	-	IPR001322; IPR001664; IPR016044; IPR016451; IPR018039; coil (COIL), G3DSA:1.20.5.170 (GENE3D), G3DSA:2.60.40.1260 (GENE3D), SSF74853 (SUPERFAMILY)
maker-297845_countedlength_61081-augustus-gene-0.33-mRNA-1	26	pdz domain containing protein	>gb|EDP38762.1|	560	20	0	0.556	2	P:multicellular organismal development; P:reproduction	-	IPR001478; G3DSA:2.30.42.10 (GENE3D), PTHR22939 (PANTHER), PTHR22939:SF10 (PANTHER), seg (SEG)
maker-111331_countedlength_754-augustus-gene-0.2-mRNA-1	27	jheh1	>gb|EDP29756.1|	94	20	1.60665e-44	0.8345	5	P:response to toxin; P:juvenile hormone catabolic process; F:juvenile hormone epoxide hydrolase activity; C:membrane; F:cis-stilbene-oxide hydrolase activity	EC:3.3.2.9	G3DSA:3.40.50.1820 (GENE3D), PTHR21661 (PANTHER), PTHR21661:SF11 (PANTHER), SignalP-NN(euk) (SIGNALP), SSF53474 (SUPERFAMILY)
augustus_masked-296702_countedlength_2151-abinit-gene-0.0-mRNA-1	28	elegans protein confirmed by transcript evidence	>gb|EDP30939.1|	94	20	3.94904e-37	0.758	3	P:DNA metabolic process; C:extracellular space; F:DNA binding	-	IPR001534; seg (SEG), SignalP-NN(euk) (SIGNALP), tmhmm (TMHMM)
augustus_masked-293326_countedlength_27530-abinit-gene-0.1-mRNA-1	29	elegans protein partially confirmed by transcript evidence	>gb|EDP29727.1|	3427	20	0	0.561	20	P:microtubule-based process; F:protein binding; P:positive regulation of growth rate; P:open tracheal system development; P:receptor-mediated endocytosis; P:axonogenesis; C:basal plasma membrane; F:calcium ion binding; C:intermediate filament; P:cell cycle arrest; P:inductive cell migration; P:embryonic development ending in birth or egg hatching; P:morphogenesis of an epithelium; P:nematode larv…	-	IPR002017; IPR003108; IPR011992; IPR018159; IPR018249; coil (COIL), G3DSA:1.20.58.60 (GENE3D), seg (SEG), SSF46966 (SUPERFAMILY), SSF47473 (SUPERFAMILY)
augustus_masked-300779_countedlength_33181-abinit-gene-0.4-mRNA-1	29	elegans protein partially confirmed by transcript evidence	>gb|EDP29727.1|	3313	20	0	0.5545	22	P:transport; P:reproduction; P:microtubule-based process; F:protein binding; P:open tracheal system development; C:cytoskeletal part; P:axonogenesis; P:locomotion; P:post-embryonic development; F:calcium ion binding; P:organ development; P:cell cycle arrest; P:actin cytoskeleton organization; P:regulation of growth; P:morphogenesis of an epithelium; C:protein complex; P:cellular macromolecular co…	-	IPR002017; IPR003108; IPR011992; IPR018159; IPR018249; coil (COIL), G3DSA:1.20.58.60 (GENE3D), seg (SEG), SSF46966 (SUPERFAMILY), SSF47473 (SUPERFAMILY)
maker-289070_countedlength_13739-augustus-gene-0.7-mRNA-1	30	inin family member (atn-1)	>gb|EDP29320.1|	900	20	0	0.8105	8	F:protein tyrosine phosphatase activity; F:identical protein binding; P:embryonic development ending in birth or egg hatching; F:actin binding; P:mitosis; F:calcium ion binding; P:peptidyl-tyrosine dephosphorylation; C:striated muscle dense body	EC:3.1.3.48	IPR001589; IPR001715; IPR002017; IPR011992; IPR014837; IPR018159; IPR018249; coil (COIL), G3DSA:1.20.58.60 (GENE3D), PTHR25069 (PANTHER), PTHR25069:SF91 (PANTHER), seg (SEG), SSF46966 (SUPERFAMILY), SSF47473 (SUPERFAMILY)
maker-289070_countedlength_13739-augustus-gene-0.7-mRNA-2	30	inin family member (atn-1)	>gb|EDP29320.1|	870	20	0	0.795	12	P:regulation of ATPase activity; C:vesicle membrane; P:regulation of neurotransmitter secretion; F:calcium ion binding; P:embryonic development ending in birth or egg hatching; P:mitosis; F:identical protein binding; F:tropomyosin binding; C:striated muscle dense body; F:protein anchor; F:actin filament binding; C:sarcomere	-	IPR001589; IPR001715; IPR002017; IPR011992; IPR014837; IPR018159; IPR018249; coil (COIL), G3DSA:1.20.58.60 (GENE3D), PTHR25069 (PANTHER), PTHR25069:SF91 (PANTHER), seg (SEG), SSF46966 (SUPERFAMILY), SSF47473 (SUPERFAMILY)
maker-290177_countedlength_40935-augustus-gene-0.12-mRNA-1	31	rad50 family protein	>gb|EDP29371.1|	5008	20	0	0.767	7	F:ribonuclease III activity; P:RNA processing; P:DNA repair; C:cytoskeleton; C:Mre11 complex; F:double-stranded RNA binding; F:ATP binding	EC:3.1.26.3	IPR000299; IPR000857; IPR000999; IPR001159; IPR001849; IPR011993; IPR014352; IPR014720; IPR019748; IPR019749; coil (COIL), G3DSA:3.40.50.300 (GENE3D), PTHR22903 (PANTHER), PTHR22903:SF2 (PANTHER), seg (SEG), tmhmm (TMHMM), SSF50729 (SUPERFAMILY), SSF52540 (SUPERFAMILY), SSF54768 (SUPERFAMILY)
maker-290177_countedlength_40935-augustus-gene-0.12-mRNA-2	31	rad50 family protein	>gb|EDP29371.1|	4779	20	0	0.7655	7	F:ribonuclease III activity; P:RNA processing; P:DNA repair; C:cytoskeleton; C:Mre11 complex; F:double-stranded RNA binding; F:ATP binding	EC:3.1.26.3	IPR000299; IPR000857; IPR000999; IPR001159; IPR001849; IPR011993; IPR014352; IPR014720; IPR019748; IPR019749; coil (COIL), G3DSA:3.40.50.300 (GENE3D), PTHR22903 (PANTHER), PTHR22903:SF2 (PANTHER), seg (SEG), SSF50729 (SUPERFAMILY), SSF52540 (SUPERFAMILY), SSF54768 (SUPERFAMILY)
snap_masked-291351_countedlength_1307-abinit-gene-0.1-mRNA-1	32	epoxide hydrolase 1	>gb|ACF32426.1|	172	20	1.23221e-78	0.6935	6	P:response to toxin; P:positive regulation of growth rate; P:metabolic process; C:membrane; F:cis-stilbene-oxide hydrolase activity; F:epoxide hydrolase activity	EC:3.3.2.9; EC:3.3.2.10
maker-293040_countedlength_58962-augustus-gene-0.41-mRNA-1	33	hypothetical protein LOAG_07437 [Loa loa]	>gb|EDP30102.1|	1286	6	0	0.736667	0	-		coil (COIL), seg (SEG)
maker-293040_countedlength_58962-augustus-gene-0.41-mRNA-2	33	hypothetical protein LOAG_07437 [Loa loa]	>gb|EDP30102.1|	1266	6	0	0.733333	0	-		coil (COIL), seg (SEG)
maker-300570_countedlength_24404-augustus-gene-0.11-mRNA-2	34	myosin heavy chain	>gb|EDP39541.1|	1992	20	0	0.788	33	P:axon guidance; P:dorsal closure, amnioserosa morphology change; P:establishment of neuroblast polarity; C:unconventional myosin complex; P:regulation of tube length, open tracheal system; P:myosin II filament assembly; C:myosin II complex; P:ecdysone-mediated induction of salivary gland cell autophagic cell death; P:Malpighian tubule morphogenesis; P:dorsal closure, spreading of leading edge ce…	-
maker-300217_countedlength_15277-snap-gene-0.18-mRNA-1	35	protein dek isoform 1	>gb|EDP36838.1|	412	20	3.27283e-154	0.5955	3	P:response to stimulus; F:histone binding; P:regulation of cellular process	-
maker-300493_countedlength_3296-augustus-gene-0.3-mRNA-1	36	superoxide dismutase	>gb|AAR06638.1|	156	20	1.84074e-98	0.877	13	C:cytosol; F:copper ion binding; P:oxidation reduction; P:muscle thick filament assembly; F:zinc ion binding; P:regulation of brood size; C:mitochondrion; F:superoxide dismutase activity; C:extracellular space; P:regulation of vulval development; P:age-dependent response to oxidative stress; F:protein homodimerization activity; P:removal of superoxide radicals	EC:1.15.1.1
maker-302047_countedlength_27163-snap-gene-0.9-mRNA-1	37	kh domain containing protein	>gb|EDP35410.1|	2406	20	0	0.839	6	C:nucleolus; F:RNA binding; C:cytoplasm; P:interspecies interaction between organisms; F:protein binding; P:endoderm development	-
maker-301484_countedlength_69017-snap-gene-0.21-mRNA-1	38	protein szt2	>gb|EDP34606.1|	3328	20	0	0.56	5	P:embryonic development ending in birth or egg hatching; C:peroxisome; P:pigmentation; P:central nervous system development; P:post-embryonic development		PTHR21839 (PANTHER), seg (SEG)
augustus_masked-300057_countedlength_55708-abinit-gene-0.4-mRNA-1	39	hypothetical protein LOAG_04081 [Loa loa]	>gb|EDP28584.1|	2702	1	0	0.9	0	-		IPR003598; IPR003599; IPR007110; IPR010939; IPR013098; IPR013783; coil (COIL), PTHR10489 (PANTHER), seg (SEG), SSF48726 (SUPERFAMILY)
maker-301188_countedlength_17011-augustus-gene-0.15-mRNA-1	40	elongation factor tu homologue precursor	>gb|EDP28830.1|	502	20	0	0.7965	11	F:translation elongation factor activity; P:determination of adult lifespan; C:intracellular; P:growth; P:reproduction; P:translational elongation; P:GTP catabolic process; P:nematode larval development; F:GTPase activity; P:embryonic development ending in birth or egg hatching; F:GTP binding	-
maker-262071_countedlength_1100-augustus-gene-0.2-mRNA-1	41	ttr-45 protein	>gb|EDP30939.1|	96	20	8.40318e-53	0.8215	5	C:extracellular space; F:DNA topoisomerase (ATP-hydrolyzing) activity; F:ATP binding; C:chromosome; P:DNA topological change	EC:5.99.1.3	IPR001534; SignalP-NN(euk) (SIGNALP)
augustus_masked-289395_countedlength_21764-abinit-gene-0.1-mRNA-1	42	enolase	>gb|EDP34873.1|	436	20	0	0.895	12	P:positive regulation of growth rate; P:determination of adult lifespan; P:hermaphrodite genitalia development; C:phosphopyruvate hydratase complex; C:cell surface; P:nematode larval development; F:magnesium ion binding; P:glycolysis; P:receptor-mediated endocytosis; P:embryonic development ending in birth or egg hatching; P:positive regulation of multicellular organism growth; F:phosphopyruvate …	EC:4.2.1.11	IPR000941; IPR020809; IPR020810; IPR020811; G3DSA:3.20.20.120 (GENE3D), G3DSA:3.30.390.10 (GENE3D), SSF51604 (SUPERFAMILY), SSF54826 (SUPERFAMILY)
maker-300780_countedlength_48456-snap-gene-0.26-mRNA-1	43	intermediate filament protein	>gb|EDP30719.1|	537	20	0	0.9185	7	P:embryonic development ending in birth or egg hatching; P:nematode larval development; P:meiosis; F:protein binding; C:intermediate filament; P:positive regulation of growth rate; F:structural molecule activity	-
maker-293688_countedlength_14101-augustus-gene-0.6-mRNA-1	44	pan domain containing protein	>gb|EDP35655.1|	223	8	5.07038e-114	0.6625	0	-		seg (SEG), SignalP-NN(euk) (SIGNALP), tmhmm (TMHMM)
maker-302437_countedlength_11685-augustus-gene-0.7-mRNA-1	44	pan domain containing protein	>gb|EDP35655.1|	282	9	5.41103e-161	0.628889	0	-
augustus_masked-301492_countedlength_17341-abinit-gene-0.7-mRNA-1	45	disorganized muscle protein 1	>gb|EDP32573.1|	137	20	5.70106e-87	0.58	3	P:cellular process; F:transferase activity; F:protein binding	-	IPR013783; SSF48726 (SUPERFAMILY)
maker-294966_countedlength_7797-augustus-gene-0.4-mRNA-1	46	triosephosphate isomerase	>gb|EDP33878.1|	728	20	0	0.845	6	F:triose-phosphate isomerase activity; C:intracellular; P:cell redox homeostasis; P:muscle thick filament assembly; P:determination of adult lifespan; P:metabolic process	EC:5.3.1.1	IPR000652; IPR002130; IPR013785; IPR015891; IPR020861; IPR020892; coil (COIL), seg (SEG)
augustus_masked-300117_countedlength_12859-abinit-gene-0.3-mRNA-1	47	o-methyltransferase family protein	>gb|EDP34108.1|	248	20	2.35578e-130	0.6935	2	F:O-methyltransferase activity; P:methylation	-	IPR002935; G3DSA:3.40.50.150 (GENE3D), SignalP-NN(euk) (SIGNALP), SSF53335 (SUPERFAMILY)
maker-301687_countedlength_16000-augustus-gene-0.6-mRNA-1	48	bifunctional aminoacyl-trna synthetase	>gb|EDP34004.1|	1823	20	0	0.6595	9	C:cytosol; C:soluble fraction; P:glutamyl-tRNA aminoacylation; F:proline-tRNA ligase activity; P:protein complex assembly; F:ATP binding; F:protein binding; F:glutamate-tRNA ligase activity; P:prolyl-tRNA aminoacylation	EC:6.1.1.15; EC:6.1.1.17
maker-301687_countedlength_16000-augustus-gene-0.6-mRNA-2	48	bifunctional aminoacyl-trna synthetase	>gb|EDP34004.1|	1829	20	0	0.66	9	C:cytosol; C:soluble fraction; P:glutamyl-tRNA aminoacylation; F:proline-tRNA ligase activity; P:protein complex assembly; F:ATP binding; F:protein binding; F:glutamate-tRNA ligase activity; P:prolyl-tRNA aminoacylation	EC:6.1.1.15; EC:6.1.1.17
snap_masked-291068_countedlength_568-abinit-gene-0.0-mRNA-1	49	epoxide hydrolase	>gb|EDP29756.1|	42	20	1.9121e-15	0.775	5	P:response to toxin; F:epoxide hydrolase activity; P:metabolic process; C:membrane; F:cis-stilbene-oxide hydrolase activity	EC:3.3.2.10; EC:3.3.2.9
maker-300101_countedlength_6544-snap-gene-0.4-mRNA-1	50	macrophage migration inhibitory factor	>sp|P91850.4|	115	20	2.90672e-70	0.734	29	C:cell surface; P:positive regulation of peptidyl-serine phosphorylation; P:positive regulation of fibroblast proliferation; P:sex determination; P:positive chemotaxis; P:positive regulation of ERK1 and ERK2 cascade; C:extracellular space; P:negative regulation of cell cycle arrest; P:negative regulation of DNA damage response, signal transduction by p53 class mediator; F:cytokine receptor bindin…	EC:5.3.3.12; EC:5.3.2.1	IPR001398; IPR014347; IPR019829
maker-2650_countedlength_7560-augustus-gene-0.6-mRNA-1	51	tpa_inf: eukaryotic translation elongation factor 1a	>gb|EDP37757.1|	445	20	0	0.879	6	F:translation elongation factor activity; P:translational elongation; P:GTP catabolic process; F:GTPase activity; C:cytoplasm; F:GTP binding	-	IPR000795; IPR004160; IPR004161; IPR009000; IPR009001; G3DSA:2.40.30.10 (GENE3D), G3DSA:3.40.50.300 (GENE3D), PTHR23115 (PANTHER), PTHR23115:SF57 (PANTHER), seg (SEG), tmhmm (TMHMM), SSF52540 (SUPERFAMILY)
maker-296761_countedlength_73882-snap-gene-0.45-mRNA-1	52	heat shock protein 70	>gb|EDP30947.1|	658	20	0	0.943	22	P:translation; P:retrograde transport, endosome to Golgi; F:malate dehydrogenase activity; C:cytosol; C:ribosome; P:oxidation reduction; P:determination of adult lifespan; P:growth; F:structural constituent of ribosome; P:cell morphogenesis; P:carbohydrate metabolic process; P:reproduction; P:response to heat; P:malate metabolic process; F:ATP binding; P:body morphogenesis; P:nematode larval deve…	-	IPR001023; IPR013126; IPR018181; coil (COIL), G3DSA:1.20.1270.10 (GENE3D), G3DSA:2.60.34.10 (GENE3D), G3DSA:3.30.30.30 (GENE3D), G3DSA:3.30.420.40 (GENE3D), G3DSA:3.90.640.10 (GENE3D), seg (SEG), SSF100920 (SUPERFAMILY), SSF100934 (SUPERFAMILY), SSF53067 (SUPERFAMILY)
maker-293040_countedlength_58962-augustus-gene-0.43-mRNA-1	53	chromosome 20 open reading frame 43	>gb|EDP30099.1|	294	20	5.46389e-154	0.6055	6	P:embryonic development ending in birth or egg hatching; P:body morphogenesis; P:nematode larval development; P:positive regulation of growth rate; P:locomotion; P:receptor-mediated endocytosis	-	IPR006735; PF04641 (PFAM), seg (SEG)
maker-291747_countedlength_13864-augustus-gene-0.13-mRNA-1	54	fatty acid retinoid binding protein precursor	>gb|EDP31464.1|	178	20	2.71624e-104	0.893	4	C:extracellular region; F:fatty acid binding; F:retinol binding; F:retinal binding	-	IPR008632; coil (COIL), SignalP-NN(euk) (SIGNALP), tmhmm (TMHMM)
maker-298579_countedlength_26301-augustus-gene-0.11-mRNA-1	55	ras-related protein rab-10	>gb|EDP29910.1|	215	20	1.24421e-142	0.898	24	P:determination of adult lifespan; C:recycling endosome; P:receptor recycling; P:nucleocytoplasmic transport; P:endocytic recycling; P:receptor-mediated endocytosis; P:positive regulation of multicellular organism growth; P:regulation of transcription, DNA-dependent; F:GTP binding; P:collagen and cuticulin-based cuticle development; C:Golgi apparatus; P:intracellular protein transport; P:small GT…	-	IPR001806; IPR002041; IPR003578; IPR003579; IPR005225; IPR020849; IPR024156; G3DSA:3.40.50.300 (GENE3D), PTHR24073 (PANTHER), PTHR24073:SF230 (PANTHER), PS51419 (PROFILE), SignalP-NN(euk) (SIGNALP), SSF52540 (SUPERFAMILY)
maker-26739_countedlength_2926-snap-gene-0.3-mRNA-1	56	hypothetical tyrosinase-like protein in chromosome	>gb|EDP29787.1|	424	20	0	0.69	3	F:protein binding; F:oxidoreductase activity; P:oxidation reduction	-	IPR002227; IPR003582; IPR008922; PTHR11474 (PANTHER), PTHR11474:SF1 (PANTHER), seg (SEG)
maker-271038_countedlength_8425-augustus-gene-0.10-mRNA-1	57	small nuclear ribonucleoprotein sm d3	>gb|EDP33619.1|	376	20	1.8213e-124	0.911	19	C:small nuclear ribonucleoprotein complex; P:central nervous system development; P:positive regulation of growth rate; F:nucleic acid binding; C:precatalytic spliceosome; P:muscle organ development; P:reproduction; P:negative regulation of vulval development; P:secretion by cell; P:mitotic spindle organization; P:lymph gland development; P:peripheral nervous system development; P:mitosis; C:P gra…	-	IPR001163; IPR006649; IPR010920; G3DSA:2.30.30.100 (GENE3D), PTHR23338 (PANTHER), seg (SEG)
maker-289840_countedlength_71322-augustus-gene-0.24-mRNA-1	58	elegans protein partially confirmed by transcript evidence	>gb|EDP31541.1|	1711	20	0	0.615	3	F:ATP binding; F:helicase activity; F:DNA binding	-	IPR000330; IPR001650; IPR011989; IPR014001; IPR016024; IPR022707; G3DSA:3.40.50.300 (GENE3D), PTHR10799 (PANTHER), PTHR10799:SF225 (PANTHER), seg (SEG), SSF52540 (SUPERFAMILY)
snap_masked-291715_countedlength_57242-abinit-gene-0.17-mRNA-1	59	myosin heavy chain	>gb|EDP32409.1|	1963	20	0	0.8765	13	F:structural constituent of muscle; P:oviposition; F:microfilament motor activity; P:pharyngeal pumping; F:actin filament binding; P:inositol lipid-mediated signaling; F:ATP binding; P:body morphogenesis; P:axonal fasciculation; P:locomotion; P:skeletal muscle thick filament assembly; P:muscle contraction; C:striated muscle thick filament	-
maker-226555_countedlength_2539-augustus-gene-0.1-mRNA-1	60	hypothetical protein Bm1_19875 [Brugia malayi]	>gb|EDP35716.1|	91	2	1.16684e-33	0.775	0	-		no IPS match
augustus_masked-298122_countedlength_23312-abinit-gene-0.3-mRNA-1	61	cyclophilin ovcyp-2	>gb|EDP30282.1|	171	20	1.19111e-108	0.925	5	P:protein folding; C:cell; P:protein peptidyl-prolyl isomerization; P:embryonic development ending in birth or egg hatching; F:peptidyl-prolyl cis-trans isomerase activity	EC:5.2.1.8	IPR002130; IPR015891; IPR020892; PTHR11071 (PANTHER), seg (SEG)
maker-301656_countedlength_8576-snap-gene-0.7-mRNA-1	62	transthyretin-like protein 5	>gb|EDP36176.1|	140	20	4.08432e-50	0.622	1	C:extracellular space	-
maker-291470_countedlength_50829-snap-gene-0.22-mRNA-1	63	acetyl- carboxylase 2	>gb|EDP32272.1|	2180	20	0	0.597	13	C:cytosol; F:acetyl-CoA carboxylase activity; P:fatty acid biosynthetic process; P:carnitine shuttle; C:mitochondrion; P:regulation of fatty acid oxidation; P:acetyl-CoA metabolic process; F:ATP binding; F:transferase activity; F:protein binding; F:biotin carboxylase activity; P:protein homotetramerization; C:Golgi apparatus	EC:6.4.1.2; EC:6.3.4.14	IPR000022; IPR005479; IPR005481; IPR005482; IPR011054; IPR011761; IPR011762; IPR011763; IPR011764; IPR013537; IPR013815; IPR013816; IPR013817; IPR016185; G3DSA:3.90.226.10 (GENE3D), PTHR18866 (PANTHER), PTHR18866:SF6 (PANTHER), seg (SEG), SSF52096 (SUPERFAMILY), SSF56059 (SUPERFAMILY)
augustus_masked-290830_countedlength_18300-abinit-gene-0.3-mRNA-1	64	hypothetical protein LOAG_07264 [Loa loa]	>gb|EDP33716.1|	192	2	9.1677e-58	0.745	0	-		seg (SEG)
maker-301357_countedlength_9336-augustus-gene-0.8-mRNA-1	65	glyceraldehyde-3-phosphate dehydrogenase	>gb|EDP31079.1|	339	20	0	0.924	9	C:cytoplasm; P:embryonic development ending in birth or egg hatching; F:NAD or NADH binding; F:protein binding; P:determination of adult lifespan; P:glycolysis; P:lipid storage; F:glyceraldehyde-3-phosphate dehydrogenase (phosphorylating) activity; P:oxidation reduction	EC:1.2.1.12
maker-294076_countedlength_15730-augustus-gene-0.4-mRNA-1	66	eh domain-binding protein partial	>gb|EDP37116.1|	995	20	0	0.6295	4	P:transport; P:anatomical structure morphogenesis; C:endosome membrane; P:establishment of localization in cell	-	IPR001715; IPR022735; coil (COIL), PTHR25069 (PANTHER), seg (SEG)
maker-294076_countedlength_15730-augustus-gene-0.4-mRNA-2	66	eh domain-binding protein 1	>gb|EDP37116.1|	951	20	0	0.618	4	P:transport; P:anatomical structure morphogenesis; C:endosome membrane; P:establishment of localization in cell	-	IPR001715; IPR022735; coil (COIL), PTHR25069 (PANTHER), PTHR25069:SF47 (PANTHER), seg (SEG)
maker-288651_countedlength_6942-augustus-gene-0.2-mRNA-1	67	elegans protein confirmed by transcript evidence	>gb|EDP30719.1|	573	20	0	0.8925	8	C:cytoplasm; P:embryonic development ending in birth or egg hatching; P:nematode larval development; P:meiosis; F:protein binding; C:intermediate filament; P:positive regulation of growth rate; F:structural molecule activity	-	IPR001322; IPR001664; IPR009053; IPR010978; IPR016044; IPR016451; IPR018039; coil (COIL), G3DSA:1.20.5.170 (GENE3D), G3DSA:2.60.40.1260 (GENE3D), seg (SEG), SSF74853 (SUPERFAMILY)
maker-296761_countedlength_73882-augustus-gene-0.38-mRNA-1	68	transthyretin-like protein 46	>gb|EDP30939.1|	139	20	4.22703e-85	0.8265	5	C:extracellular space; F:DNA topoisomerase (ATP-hydrolyzing) activity; F:ATP binding; C:chromosome; P:DNA topological change	EC:5.99.1.3	IPR001534; SignalP-NN(euk) (SIGNALP)
augustus_masked-295434_countedlength_26629-abinit-gene-0.6-mRNA-1	69	histone h4-like	>gb|EDP39186.1|	194	20	3.9121e-51	0.986	22	C:nucleoplasm; F:protein binding; P:positive regulation of growth rate; P:receptor-mediated endocytosis; P:transcription initiation; P:locomotion; P:ossification; C:nucleosome; P:lipid storage; P:embryonic development ending in birth or egg hatching; P:negative regulation of megakaryocyte differentiation; F:sequence-specific DNA binding; P:phosphoinositide-mediated signaling; P:pharynx developmen…	-	IPR001951; IPR007125; IPR009072; IPR019809; seg (SEG)
augustus_masked-295434_countedlength_26629-abinit-gene-0.9-mRNA-1	69	histone h3	>gb|EDP39182.1|	136	20	4.10712e-94	1	8	C:nucleosome; F:DNA binding; F:protein binding; P:regulation of gene silencing; P:nucleosome assembly; C:nucleoplasm; F:chromatin binding; P:blood coagulation	-	IPR000164; IPR007125; IPR009072
augustus_masked-297054_countedlength_9379-abinit-gene-0.3-mRNA-1	69	h4 histone protein	>gb|EDP39186.1|	103	20	3.42742e-52	0.986	21	C:nucleoplasm; F:protein binding; P:positive regulation of growth rate; P:receptor-mediated endocytosis; P:transcription initiation; P:locomotion; C:nucleosome; P:lipid storage; P:embryonic development ending in birth or egg hatching; P:negative regulation of megakaryocyte differentiation; F:sequence-specific DNA binding; P:phosphoinositide-mediated signaling; P:pharynx development; P:nematode la…	-	IPR001951; IPR007125; IPR009072; IPR019809; seg (SEG)
augustus_masked-300155_countedlength_6930-abinit-gene-0.4-mRNA-1	69	h4 histone protein	>gb|EDP39186.1|	103	20	3.42742e-52	0.986	21	C:nucleoplasm; F:protein binding; P:positive regulation of growth rate; P:receptor-mediated endocytosis; P:transcription initiation; P:locomotion; C:nucleosome; P:lipid storage; P:embryonic development ending in birth or egg hatching; P:negative regulation of megakaryocyte differentiation; F:sequence-specific DNA binding; P:phosphoinositide-mediated signaling; P:pharynx development; P:nematode la…	-	IPR001951; IPR007125; IPR009072; IPR019809; seg (SEG)
augustus_masked-300810_countedlength_7975-abinit-gene-0.4-mRNA-1	69	h4 histone protein	>gb|EDP39186.1|	103	20	3.42742e-52	0.986	21	C:nucleoplasm; F:protein binding; P:positive regulation of growth rate; P:receptor-mediated endocytosis; P:transcription initiation; P:locomotion; C:nucleosome; P:lipid storage; P:embryonic development ending in birth or egg hatching; P:negative regulation of megakaryocyte differentiation; F:sequence-specific DNA binding; P:phosphoinositide-mediated signaling; P:pharynx development; P:nematode la…	-	IPR001951; IPR007125; IPR009072; IPR019809; seg (SEG)
augustus_masked-300811_countedlength_3536-abinit-gene-0.3-mRNA-1	69	h4 histone protein	>gb|EDP39186.1|	103	20	3.42742e-52	0.986	21	C:nucleoplasm; F:protein binding; P:positive regulation of growth rate; P:receptor-mediated endocytosis; P:transcription initiation; P:locomotion; C:nucleosome; P:lipid storage; P:embryonic development ending in birth or egg hatching; P:negative regulation of megakaryocyte differentiation; F:sequence-specific DNA binding; P:phosphoinositide-mediated signaling; P:pharynx development; P:nematode la…	-	IPR001951; IPR007125; IPR009072; IPR019809; seg (SEG)
maker-288505_countedlength_19560-augustus-gene-0.14-mRNA-1	69	h4 histone protein	>gb|EDP31592.1|	103	20	2.7822e-52	0.9775	21	C:nucleoplasm; F:protein binding; P:positive regulation of growth rate; P:receptor-mediated endocytosis; P:transcription initiation; P:locomotion; C:nucleosome; P:lipid storage; P:embryonic development ending in birth or egg hatching; P:negative regulation of megakaryocyte differentiation; F:sequence-specific DNA binding; P:phosphoinositide-mediated signaling; P:pharynx development; P:nematode la…	-	IPR001951; IPR007125; IPR009072; IPR019809; seg (SEG)
maker-293911_countedlength_53737-augustus-gene-0.33-mRNA-1	69	histone	>gb|EDP32269.1|	136	20	6.06493e-94	0.997	18	P:positive regulation of growth rate; C:nucleosome; P:determination of adult lifespan; P:response to hormone stimulus; P:regulation of cell shape; P:brain development; F:DNA binding; C:polytene chromosome; P:body morphogenesis; P:cell adhesion; P:nematode larval development; P:nucleosome assembly; C:Barr body; C:nucleoplasm; P:embryonic development ending in birth or egg hatching; P:male meiosis;…	-	IPR000164; IPR007125; IPR009072
maker-296790_countedlength_33279-augustus-gene-0.31-mRNA-1	69	histone	>gb|EDP32269.1|	136	20	6.06493e-94	0.997	18	P:positive regulation of growth rate; C:nucleosome; P:determination of adult lifespan; P:response to hormone stimulus; P:regulation of cell shape; P:brain development; F:DNA binding; C:polytene chromosome; P:body morphogenesis; P:cell adhesion; P:nematode larval development; P:nucleosome assembly; C:Barr body; C:nucleoplasm; P:embryonic development ending in birth or egg hatching; P:male meiosis;…	-	IPR000164; IPR007125; IPR009072
maker-291199_countedlength_4756-snap-gene-0.8-mRNA-1	70	dj-1 family protein	>gb|EDP38158.1|	181	20	9.32071e-100	0.7055	0	-		IPR002818; IPR006287; G3DSA:3.40.50.880 (GENE3D), PTHR11019 (PANTHER), PTHR11019:SF5 (PANTHER), SSF52317 (SUPERFAMILY)
maker-273903_countedlength_18311-snap-gene-0.7-mRNA-1	71	immunoglobulin i-set domain-containing protein	>gb|EDP36790.1|	3743	1	0	0.84	0	-		IPR003598; IPR003599; IPR003961; IPR007110; IPR013098; IPR013783; coil (COIL), PTHR10489 (PANTHER), seg (SEG), SSF48726 (SUPERFAMILY)
augustus_masked-1277_countedlength_1968-abinit-gene-0.1-mRNA-1	72	hypothetical protein LOAG_06389 [Loa loa]	>gb|EDP37444.1|	135	3	1.01472e-24	0.69	0	-		seg (SEG), SignalP-NN(euk) (SIGNALP), tmhmm (TMHMM)
augustus_masked-271900_countedlength_2090-abinit-gene-0.0-mRNA-1	73	hypothetical protein LOAG_04216 [Loa loa]	>gb|EDP34070.1|	93	6	1.64516e-55	0.9	4	P:oviposition; P:determination of adult lifespan; P:hermaphrodite genitalia development; P:locomotion	-	no IPS match
maker-291056_countedlength_18634-snap-gene-0.9-mRNA-1	74	chromodomain-helicase-dna-binding protein 8	>gb|EDP31346.1|	2773	20	0	0.7465	16	P:ATP-dependent chromatin remodeling; F:p53 binding; C:chromatin; P:Wnt receptor signaling pathway through beta-catenin; F:DNA-dependent ATPase activity; P:positive regulation of transcription from RNA polymerase III promoter; P:chromatin assembly or disassembly; P:negative regulation of Wnt receptor signaling pathway; F:DNA binding; P:positive regulation of transcription from RNA polymerase II p…	-	IPR000330; IPR000953; IPR001005; IPR001650; IPR006576; IPR014001; IPR016197; IPR023780; G3DSA:2.40.50.40 (GENE3D), G3DSA:3.40.50.300 (GENE3D), PTHR10799 (PANTHER), PTHR10799:SF182 (PANTHER), seg (SEG), SSF52540 (SUPERFAMILY)
maker-293660_countedlength_12447-augustus-gene-0.9-mRNA-1	75	---NA---	>gb|EDP29714.1|	118	0			0	-		seg (SEG), SignalP-NN(euk) (SIGNALP), tmhmm (TMHMM)
augustus_masked-293675_countedlength_4126-abinit-gene-0.0-mRNA-1	76	hypothetical protein LOAG_02865 [Loa loa]	>gb|EDP37121.1|	1310	2	5.24924e-139	0.58	0	-		coil (COIL), seg (SEG)
augustus_masked-302782_countedlength_39255-abinit-gene-0.11-mRNA-1	77	protein disulfide	>gb|EDP34233.1|	623	20	0	0.6565	8	F:electron carrier activity; F:RNA binding; P:cell redox homeostasis; P:glycerol ether metabolic process; P:RNA methylation; F:RNA methyltransferase activity; F:protein disulfide oxidoreductase activity; P:RNA processing	-	IPR005746; IPR012336; IPR013766; IPR017937; PTHR18929 (PANTHER), seg (SEG), SignalP-NN(euk) (SIGNALP)
augustus_masked-301236_countedlength_35317-abinit-gene-0.5-mRNA-1	78	bromodomain adjacent to zinc finger domain protein 2b	>gb|EDP30475.1|	1596	20	0	0.598	3	F:DNA binding; C:nucleus; F:zinc ion binding	-	IPR001487; IPR001739; IPR001965; IPR004022; IPR011011; IPR013083; IPR016177; IPR018359; IPR018500; IPR018501; IPR019787; coil (COIL), PTHR22880 (PANTHER), PTHR22880:SF65 (PANTHER), seg (SEG)
maker-278128_countedlength_26785-augustus-gene-0.17-mRNA-1	79	gex interacting protein family member (gei-4)	>gb|EDP31479.1|	1681	20	0	0.7785	9	P:positive regulation of growth rate; P:intermediate filament organization; P:negative regulation of vulval development; P:hermaphrodite genitalia development; F:protein binding; F:structural constituent of cytoskeleton; P:receptor-mediated endocytosis; P:embryonic development ending in birth or egg hatching; C:intermediate filament	-	coil (COIL), PTHR22084 (PANTHER), seg (SEG)
maker-295792_countedlength_10954-augustus-gene-0.7-mRNA-1	80	galactoside-binding lectin family protein	>gb|EDP30281.1|	169	20	3.43064e-108	0.725	2	F:protein binding; F:sugar binding	-	IPR001079; IPR008985; IPR013320; PTHR11346 (PANTHER), PTHR11346:SF65 (PANTHER)
maker-269564_countedlength_13682-augustus-gene-0.3-mRNA-1	81	prenyltransferase and squalene oxidase repeat family protein	>gb|EDP35598.1|	1440	20	0	0.725	17	F:CAAX-protein geranylgeranyltransferase activity; P:translation; F:drug binding; F:peptide binding; C:ribosome; P:positive regulation of cell cycle; P:response to protein stimulus; F:zinc ion binding; P:negative regulation of nitric-oxide synthase 2 biosynthetic process; C:mitochondrion; F:structural constituent of ribosome; C:CAAX-protein geranylgeranyltransferase complex; F:protein binding; P:…	EC:2.5.1.59	IPR001330; IPR008930; IPR010793; G3DSA:1.50.10.20 (GENE3D), PTHR11774 (PANTHER), PTHR11774:SF4 (PANTHER)
maker-269564_countedlength_13682-augustus-gene-0.3-mRNA-2	81	prenyltransferase and squalene oxidase repeat family protein	>gb|EDP35598.1|	1416	20	0	0.7225	17	F:CAAX-protein geranylgeranyltransferase activity; P:translation; F:drug binding; F:peptide binding; C:ribosome; P:positive regulation of cell cycle; P:response to protein stimulus; F:zinc ion binding; P:negative regulation of nitric-oxide synthase 2 biosynthetic process; C:mitochondrion; F:structural constituent of ribosome; C:CAAX-protein geranylgeranyltransferase complex; F:protein binding; P:…	EC:2.5.1.59	IPR001330; IPR008930; IPR010793; G3DSA:1.50.10.20 (GENE3D), PTHR11774 (PANTHER), PTHR11774:SF4 (PANTHER)
augustus_masked-297818_countedlength_49284-abinit-gene-0.8-mRNA-1	82	chitin binding peritrophin-a domain containing protein	>gb|EDP35454.1|	2401	20	0	0.448	4	F:chitin binding; P:chitin metabolic process; C:extracellular region; F:protein binding		IPR002557; PTHR23301 (PANTHER), seg (SEG)
maker-296430_countedlength_27568-snap-gene-0.19-mRNA-1	83	glutamyl glutaminyl trna synthetase 3	>gb|EDP34973.1|	991	20	0	0.735	6	P:glutamyl-tRNA aminoacylation; F:ATP binding; F:glutamate-tRNA ligase activity; C:cytoplasm; P:positive regulation of multicellular organism growth; P:phosphatidylserine biosynthetic process	EC:6.1.1.17	IPR000924; IPR001412; IPR004277; IPR004527; IPR008925; IPR014729; IPR020058; IPR020061; G3DSA:3.90.800.10 (GENE3D), seg (SEG), tmhmm (TMHMM), SSF52374 (SUPERFAMILY)
maker-290044_countedlength_43126-augustus-gene-0.19-mRNA-1	84	t family of potassium channels protein 7	>gb|EDP32052.1|	528	20	0	0.6855	3	; C:integral to membrane; F:potassium channel activity	-	IPR003092; IPR003280; IPR013099; G3DSA:1.10.287.70 (GENE3D), PTHR11003 (PANTHER), PTHR11003:SF7 (PANTHER), seg (SEG), tmhmm (TMHMM), SSF81324 (SUPERFAMILY)
maker-302515_countedlength_69193-snap-gene-0.53-mRNA-1	85	early endosome antigen 1	>gb|EDP29598.1|	1068	20	0	0.68	13	C:cytosol; P:vesicle fusion; F:zinc ion binding; F:nucleic acid binding; F:phosphatidylinositol binding; P:synaptic vesicle to endosome fusion; C:endocytic vesicle; F:phosphatidylinositol-3-phosphate binding; C:membrane fraction; C:early endosome; F:GTP-dependent protein binding; F:protein homodimerization activity; C:extrinsic to plasma membrane	-
maker-274672_countedlength_18985-augustus-gene-0.8-mRNA-1	86	ubiquitin family protein	>gb|EDP38406.1|	1339	20	0	0.6485	2	F:molecular_function; C:cellular_component		IPR000626; IPR015496; IPR019955; G3DSA:3.10.20.90 (GENE3D), PTHR10677:SF3 (PANTHER), seg (SEG), SSF54236 (SUPERFAMILY)
maker-292481_countedlength_21152-augustus-gene-0.9-mRNA-1	87	domain containing protein	>gb|EDP28398.1|	1151	20	0	0.5575	4	C:intracellular; P:signal transduction; P:actin filament-based process; P:developmental process	-	IPR000198; IPR008936; PTHR23176 (PANTHER), seg (SEG)
maker-292481_countedlength_21152-augustus-gene-0.9-mRNA-2	87	domain containing protein	>gb|EDP28398.1|	1093	20	0	0.5545	4	C:intracellular; P:signal transduction; P:actin filament-based process; P:developmental process	-	IPR000198; IPR008936; PTHR23176 (PANTHER), seg (SEG)
maker-290899_countedlength_4094-exonerate_est2genome-gene-0.0-mRNA-1	88	---NA---	>gb|EDP39471.1|	52	0			0	-		no IPS match
maker-293033_countedlength_24750-augustus-gene-0.13-mRNA-1	89	histone-lysine n-methyltransferase eggless	>gb|EDP35700.1|	1259	20	0	0.517	6	P:histone lysine methylation; F:DNA binding; F:histone-lysine N-methyltransferase activity; C:chromosome; C:nucleus; F:zinc ion binding	EC:2.1.1.43	IPR001214; IPR001739; IPR003606; IPR003616; IPR007728; IPR016177; coil (COIL), G3DSA:2.170.270.10 (GENE3D), PTHR22884 (PANTHER), PTHR22884:SF114 (PANTHER), seg (SEG), SSF82199 (SUPERFAMILY)
maker-293033_countedlength_24750-augustus-gene-0.13-mRNA-2	89	histone-lysine n-methyltransferase eggless	>gb|EDP35700.1|	1229	20	0	0.5125	6	P:histone lysine methylation; F:DNA binding; F:histone-lysine N-methyltransferase activity; C:chromosome; C:nucleus; F:zinc ion binding	EC:2.1.1.43	IPR001214; IPR001739; IPR003606; IPR003616; IPR007728; IPR016177; coil (COIL), G3DSA:2.170.270.10 (GENE3D), PTHR22884 (PANTHER), PTHR22884:SF24 (PANTHER), seg (SEG), SSF82199 (SUPERFAMILY)
maker-302238_countedlength_17897-augustus-gene-0.8-mRNA-1	90	fumarase 1	>gb|EDP30257.1|	505	20	0	0.8935	13	C:cell junction; P:positive regulation of growth rate; P:homeostasis of number of cells within a tissue; C:mitochondrion; P:reproduction; P:tricarboxylic acid cycle; F:fumarate hydratase activity; P:nematode larval development; F:protein binding; C:tricarboxylic acid cycle enzyme complex; P:receptor-mediated endocytosis; P:embryonic development ending in birth or egg hatching; P:fumarate metaboli…	EC:4.2.1.2
maker-293515_countedlength_4202-snap-gene-0.3-mRNA-1	91	pao retrotransposon peptidase family protein	>gb|EDP37209.1|	282	20	1.01738e-39	0.4695	1	F:binding	-	IPR008737
maker-299680_countedlength_97002-augustus-gene-0.57-mRNA-1	92	ankyrin repeat and sam domain-containing protein 6	>gb|EDP31422.1|	621	20	0	0.554	7	C:cytoplasm; P:biological_process; F:protein homodimerization activity; F:protein binding; P:oxidation reduction; F:oxidoreductase activity; F:2-alkenal reductase activity		IPR002110; IPR020683; PTHR24172 (PANTHER), PTHR24172:SF171 (PANTHER), seg (SEG)
maker-300716_countedlength_68802-augustus-gene-0.36-mRNA-1	93	rna exonuclease 1 homolog	>gb|EDP36563.1|	1429	20	0	0.657	5	F:exonuclease activity; F:nucleic acid binding; C:intracellular; P:activation of protein kinase C activity by G-protein coupled receptor protein signaling pathway; F:diacylglycerol kinase activity	EC:2.7.1.107
maker-302611_countedlength_4563-snap-gene-0.4-mRNA-1	93	cre-him-18 protein	>gb|EDP30706.1|	553	7	7.43843e-153	0.557143	0	-		PTHR21541 (PANTHER), seg (SEG)
maker-293639_countedlength_68764-augustus-gene-0.37-mRNA-1	94	rna exonuclease 1 homolog	>gb|EDP36563.1|	1404	20	0	0.649	5	F:exonuclease activity; F:nucleic acid binding; C:intracellular; P:activation of protein kinase C activity by G-protein coupled receptor protein signaling pathway; F:diacylglycerol kinase activity	EC:2.7.1.107	IPR001206; IPR006055; IPR012337; coil (COIL), G3DSA:3.30.420.10 (GENE3D), PTHR12801 (PANTHER), PTHR12801:SF19 (PANTHER), seg (SEG), tmhmm (TMHMM)
maker-299987_countedlength_52929-augustus-gene-0.28-mRNA-1	95	cre-syd-2 protein	>gb|EDP32241.1|	1268	20	0	0.6675	14	P:neuromuscular synaptic transmission; P:oviposition; C:axon; P:muscle organ development; P:cell-matrix adhesion; P:locomotory behavior; P:axon cargo transport; F:protein phosphatase binding; P:synapse organization; F:structural molecule activity; P:regulation of synapse structure and activity; C:cytoplasm; C:presynaptic active zone; P:protein localization	-	IPR001660; IPR011510; IPR013761; IPR021129; PD968187 (PRODOM), coil (COIL), PTHR12587 (PANTHER), PTHR12587:SF2 (PANTHER), seg (SEG)
maker-299987_countedlength_52929-augustus-gene-0.28-mRNA-2	95	cre-syd-2 protein	>gb|EDP32241.1|	1249	20	0	0.68	14	P:neuromuscular synaptic transmission; P:oviposition; C:axon; P:muscle organ development; P:cell-matrix adhesion; P:locomotory behavior; P:axon cargo transport; F:protein phosphatase binding; P:synapse organization; F:structural molecule activity; P:regulation of synapse structure and activity; C:cytoplasm; C:presynaptic active zone; P:protein localization	-	IPR001660; IPR011510; IPR013761; IPR021129; PD968187 (PRODOM), coil (COIL), PTHR12587 (PANTHER), PTHR12587:SF2 (PANTHER), seg (SEG)
maker-289898_countedlength_8010-augustus-gene-0.3-mRNA-1	96	prolyl endopeptidase	>gb|EDP36937.1|	565	20	0	0.688	2	P:proteolysis; F:serine-type endopeptidase activity	EC:3.4.21.0	IPR001375; IPR002470; IPR002471; IPR004106; IPR023302; G3DSA:3.40.50.1820 (GENE3D), PTHR11757:SF2 (PANTHER), SSF53474 (SUPERFAMILY)
maker-289898_countedlength_8010-augustus-gene-0.3-mRNA-2	96	prolyl endopeptidase	>gb|EDP36937.1|	579	20	0	0.671	2	P:proteolysis; F:serine-type endopeptidase activity	EC:3.4.21.0	IPR001375; IPR002470; IPR002471; IPR004106; IPR023302; G3DSA:3.40.50.1820 (GENE3D), PTHR11757:SF2 (PANTHER), SSF53474 (SUPERFAMILY)
maker-298263_countedlength_31414-augustus-gene-0.13-mRNA-1	97	phosphatidylinositol glycan anchor class o	>gb|EDP35147.1|	2135	20	0	0.702	5	P:C-terminal protein lipidation; P:preassembly of GPI anchor in ER membrane; C:endoplasmic reticulum; C:membrane part; F:catalytic activity	-	IPR002591; IPR017849; IPR017850; PTHR23071 (PANTHER), seg (SEG), tmhmm (TMHMM)
maker-298263_countedlength_31414-augustus-gene-0.13-mRNA-2	97	phosphatidylinositol glycan anchor class o	>gb|EDP35147.1|	2077	20	0	0.6995	6	F:protein binding; F:phosphotransferase activity, for other substituted phosphate groups; P:C-terminal protein lipidation; P:preassembly of GPI anchor in ER membrane; C:endoplasmic reticulum; C:membrane part	EC:2.7.8.0	IPR002591; IPR017849; IPR017850; PTHR23071 (PANTHER), seg (SEG), tmhmm (TMHMM)
maker-289628_countedlength_1107-augustus-gene-0.3-mRNA-1	98	filarial antigen av33	>gb|EDP31269.1|	156	20	8.87631e-105	0.7315	3	P:negative regulation of peptidase activity; C:extracellular region; F:aspartic-type endopeptidase inhibitor activity	-	IPR010480; seg (SEG), SSF55149 (SUPERFAMILY)
maker-288666_countedlength_24739-snap-gene-0.9-mRNA-1	99	viral a-type inclusion protein	>gb|EDP38589.1|	1702	7	2.61764e-157	0.68	7	F:ATP binding; F:nucleotide binding; F:microtubule motor activity; C:microtubule associated complex; F:motor activity; P:microtubule-based movement; C:microtubule		IPR009053; IPR010989; IPR011072; coil (COIL), PTHR10343 (PANTHER), seg (SEG)
maker-278717_countedlength_4669-augustus-gene-0.3-mRNA-1	100	fructose-bisphosphate aldolase 1	>gb|EDP36623.1|	363	20	0	0.856	12	F:cytoskeletal protein binding; P:striated muscle contraction; F:fructose binding; P:regulation of cell shape; C:extracellular vesicular exosome; F:identical protein binding; P:ATP biosynthetic process; P:muscle cell homeostasis; C:actin cytoskeleton; P:glycolysis; F:fructose-bisphosphate aldolase activity; P:fructose 1,6-bisphosphate metabolic process	EC:4.1.2.13	IPR000741; IPR013785; SSF51569 (SUPERFAMILY)
augustus_masked-295626_countedlength_22555-abinit-gene-0.4-mRNA-1	101	ptb domain-containing engulfment adapter protein 1	>gb|EDP35987.1|	429	20	0	0.6815	5	P:engulfment of apoptotic cell; C:phagocytic vesicle; F:protein binding; C:internal side of plasma membrane; P:programmed cell death	-	IPR006020; IPR011993; coil (COIL), PTHR11232 (PANTHER), PTHR11232:SF11 (PANTHER), seg (SEG), SSF50729 (SUPERFAMILY)
augustus_masked-294800_countedlength_7991-abinit-gene-0.2-mRNA-1	102	histone deacetylase 1	>gb|EDP37830.1|	465	20	0	0.8525	23	P:negative regulation of Notch signaling pathway; F:NAD-dependent histone deacetylase activity (H3-K9 specific); P:negative regulation of transcription from RNA polymerase II promoter; F:transcription corepressor activity; F:protein binding; P:response to DNA damage stimulus; P:growth; P:negative regulation of vulval development; P:receptor-mediated endocytosis; F:NAD-dependent histone deacetylas…	EC:3.5.1.98	IPR000286; IPR003084; IPR023801; PTHR10625:SF65 (PANTHER), seg (SEG), SSF52768 (SUPERFAMILY)

## Sheet: Sheet1
Seq. Description	Seq. Length
hypothetical protein LOAG_06389 [Loa loa]	135
hypothetical protein LOAG_04216 [Loa loa]	93
enolase	436
hypothetical protein LOAG_07264 [Loa loa]	192
elegans protein partially confirmed by transcript evidence	3427
hypothetical protein LOAG_02865 [Loa loa]	1310
actin	376
abhydrolase domain containing isoform cra_a	221
histone deacetylase 1	465
histone h4-like	194
histone h3	136
ptb domain-containing engulfment adapter protein 1	429
elegans protein confirmed by transcript evidence	94
ll20 15kda ladder antigen	372
h4 histone protein	103
chitin binding peritrophin-a domain containing protein	2401
cyclophilin ovcyp-2	171
hypothetical protein LOAG_04081 [Loa loa]	2702
o-methyltransferase family protein	248
h4 histone protein	103
elegans protein partially confirmed by transcript evidence	3313
h4 histone protein	103
h4 histone protein	103
bromodomain adjacent to zinc finger domain protein 2b	1596
cytoplasmic intermediate filament protein	543
disorganized muscle protein 1	137
protein disulfide	623
plasma glutamate carboxypeptidase-like	257
jheh1	94
hypothetical protein Bm1_19875 [Brugia malayi]	91
ttr-45 protein	96
tpa_inf: eukaryotic translation elongation factor 1a	445
hypothetical tyrosinase-like protein in chromosome	424
prenyltransferase and squalene oxidase repeat family protein	1440
prenyltransferase and squalene oxidase repeat family protein	1416
immunogenic protein 3	99
small nuclear ribonucleoprotein sm d3	376
nadh-dependent fumarate reductase	409
transthyretin-like protein partial	76
immunoglobulin i-set domain-containing protein	3743
ubiquitin family protein	1339
gex interacting protein family member (gei-4)	1681
wd repeat-containing protein 47	989
fructose-bisphosphate aldolase 1	363
h4 histone protein	103
transthyretin-like protein partial	139
elegans protein confirmed by transcript evidence	573
viral a-type inclusion protein	1702
transthyretin-like protein 5	143
inin family member (atn-1)	900
inin family member (atn-1)	870
filarial antigen av33	156
elegans protein partially confirmed by transcript evidence	1711
prolyl endopeptidase	565
prolyl endopeptidase	579
glycosyl hydrolases family 31 protein	911
t family of potassium channels protein 7	528
rad50 family protein	5008
rad50 family protein	4779
superoxide dismutase	83
---NA---	52
chromodomain-helicase-dna-binding protein 8	2773
cysteine protease inhibitor	137
dj-1 family protein	181
acetyl- carboxylase 2	2180
fatty acid retinoid binding protein precursor	178
domain containing protein	1151
domain containing protein	1093
histone-lysine n-methyltransferase eggless	1259
histone-lysine n-methyltransferase eggless	1229
hypothetical protein LOAG_07437 [Loa loa]	1286
hypothetical protein LOAG_07437 [Loa loa]	1266
chromosome 20 open reading frame 43	294
pao retrotransposon peptidase family protein	282
rna exonuclease 1 homolog	1404
---NA---	118
pan domain containing protein	223
histone	136
glutathione s-transferase 1	253
eh domain-binding protein partial	995
eh domain-binding protein 1	951
transthyretin-like protein 5	153
nipped-b-like protein	2179
cre-pqn-85 protein	2112
elegans protein partially confirmed by transcript evidence	825
peptidyl-prolyl cis-trans isomerase b precursor	203
ml domain containing protein	157
triosephosphate isomerase	728
galactoside-binding lectin family protein	169
galactoside-binding lectin family protein	318
glutamyl glutaminyl trna synthetase 3	991
ladder protein	733
transthyretin-like protein 46	139
heat shock protein 70	658
histone	136
pdz domain containing protein	560
glutathione peroxidase	221
phosphatidylinositol glycan anchor class o	2135
phosphatidylinositol glycan anchor class o	2077
abhydrolase domain containing isoform cra_a	221
ras-related protein rab-10	215
transthyretin-like protein 5	147
ankyrin repeat and sam domain-containing protein 6	621
cre-syd-2 protein	1268
cre-syd-2 protein	1249
macrophage migration inhibitory factor	115
protein dek isoform 1	412
phosphatidylethanolamine-binding protein	185
superoxide dismutase	156
myosin heavy chain	1992
rna exonuclease 1 homolog	1429
intermediate filament protein	537
elongation factor tu homologue precursor	502
glyceraldehyde-3-phosphate dehydrogenase	339
protein szt2	3328
exocyst complex component 2	876
transthyretin-like protein 5	140
bifunctional aminoacyl-trna synthetase	1823
bifunctional aminoacyl-trna synthetase	1829
kh domain containing protein	2406
fumarase 1	505
pan domain containing protein	282
early endosome antigen 1	1068
cre-him-18 protein	553
epoxide hydrolase	42
epoxide hydrolase 1	172
myosin heavy chain	1963

## Sheet: Sheet2
Position of abundance	Seq. Description	Unique to D. immitis	Closest Brugia malayi homolog	min. eValue	mean Similarity	#GOs	GOs	Enzyme Codes	InterProScan
1	phosphatidylethanolamine-binding protein		>gb|EDP31384.1|	8.9352e-71	0.6595	0	-
2	ladder protein		>gb|EDP29227.1|	0	0.6025	1	F:calcium ion binding	-	IPR009071; SignalP-NN(euk) (SIGNALP)
3	ml domain containing protein		>gb|EDP32633.1|	5.96722e-83	0.531	0	-		IPR003172; IPR014756; PTHR11306 (PANTHER), SignalP-NN(euk) (SIGNALP)
4	transthyretin-like protein 5		>gb|EDP34384.1|	8.51088e-61	0.7495	1	P:determination of adult lifespan	-	IPR001534; seg (SEG), SignalP-NN(euk) (SIGNALP), tmhmm (TMHMM)
5	glycosyl hydrolases family 31 protein		>gb|EDP32381.1|	0	0.669	3	F:carbohydrate binding; P:carbohydrate metabolic process; F:hydrolase activity, hydrolyzing O-glycosyl compounds	EC:3.2.1.0	IPR000322; IPR000519; IPR011013; IPR017853; PTHR22762:SF10 (PANTHER), seg (SEG), SignalP-NN(euk) (SIGNALP), SSF51011 (SUPERFAMILY)
6	transthyretin-like protein 5		>gb|EDP34384.1|	1.63667e-78	0.751	2	C:extracellular space; P:determination of adult lifespan	-	IPR001534; seg (SEG), SignalP-NN(euk) (SIGNALP), tmhmm (TMHMM)
7	ll20 15kda ladder antigen		>gb|EDP29226.1|	0	0.628	2	F:lipid binding; F:retinol binding		no IPS match
8	transthyretin-like protein partial		>gb|EDP38405.1|	6.28014e-60	0.6425	2	C:extracellular space; P:intein-mediated protein splicing		IPR001534; SignalP-NN(euk) (SIGNALP), tmhmm (TMHMM)
9	plasma glutamate carboxypeptidase-like		>gb|EDP28433.1|	1.06491e-134	0.653	3	F:aminopeptidase activity; P:proteolysis; P:tissue regeneration	EC:3.4.11.0	IPR007484; G3DSA:3.40.630.10 (GENE3D), PTHR12053 (PANTHER), PTHR12053:SF1 (PANTHER), seg (SEG), SSF53187 (SUPERFAMILY)
10	nadh-dependent fumarate reductase		>gb|EDP38735.1|	0	0.6405	3	F:succinate dehydrogenase activity; F:electron carrier activity; P:oxidation reduction	EC:1.3.99.1	IPR003953; IPR010960; coil (COIL), G3DSA:3.50.50.60 (GENE3D), G3DSA:3.90.700.10 (GENE3D), PTHR11632 (PANTHER), PTHR11632:SF3 (PANTHER), seg (SEG), SSF51905 (SUPERFAMILY), SSF56425 (SUPERFAMILY)
11	cysteine protease inhibitor		>gb|AAB69857.1|	1.5782e-54	0.759	41	P:cell maturation; P:chondrocyte differentiation; C:basement membrane; P:negative regulation of cell death; C:vesicle; C:nuclear membrane; P:cellular response to hydrogen peroxide; C:extracellular space; P:regulation of programmed cell death; C:lysosome; P:circadian sleep/wake cycle, REM sleep; P:regulation of multicellular organismal process; C:cytosol; P:positive regulation of cell proliferatio…	-	IPR000010; IPR018073; G3DSA:3.10.450.10 (GENE3D), PTHR11413 (PANTHER), PTHR11413:SF23 (PANTHER), seg (SEG), SignalP-NN(euk) (SIGNALP), tmhmm (TMHMM), SSF54403 (SUPERFAMILY)
12	abhydrolase domain containing isoform cra_a	u	>gb|EDP32169.1|	4.90559e-115	0.589	1	C:cytoplasm	-	G3DSA:3.40.50.1820 (GENE3D), PTHR10992 (PANTHER), PTHR10992:SF280 (PANTHER), PF12695 (PFAM), SSF53474 (SUPERFAMILY)
13	transthyretin-like protein partial		>gb|EDP30939.1|	6.61765e-29	0.711111	1	C:extracellular space	-	IPR001534; seg (SEG)
14	immunogenic protein 3		>gb|EDP38142.1|	4.73537e-31	0.727143	1	C:integral to membrane		seg (SEG), SignalP-NN(euk) (SIGNALP), tmhmm (TMHMM)
15	exocyst complex component 2		>gb|EDP28355.1|	0	0.6095	14	P:vesicle-mediated transport; C:macromolecular complex; C:intracellular membrane-bounded organelle; P:reproductive cellular process; C:membrane part; C:cytoplasmic part; P:cell development; C:endomembrane system; P:anatomical structure morphogenesis; P:reproductive developmental process; P:oogenesis; P:embryonic development ending in birth or egg hatching; P:establishment of localization in cell;…	-
16	peptidyl-prolyl cis-trans isomerase b precursor		>gb|AAK91501.1|	2.10391e-113	0.806	7	P:protein folding; C:endoplasmic reticulum lumen; C:melanosome; P:nuclear transport; F:peptide binding; P:protein peptidyl-prolyl isomerization; F:peptidyl-prolyl cis-trans isomerase activity	EC:5.2.1.8	IPR002130; IPR015891; IPR020892; PTHR11071 (PANTHER), seg (SEG), SignalP-NN(euk) (SIGNALP)
17	glutathione peroxidase		>emb|CAA48881.1|	1.74154e-152	0.789	4	F:glutathione peroxidase activity; C:extracellular space; P:oxidation reduction; P:response to oxidative stress	EC:1.11.1.9	IPR000889; IPR012336
18	glutathione s-transferase 1	u	>emb|CAA73325.1|	1.56884e-89	0.6505	2	F:transferase activity; F:protein binding	-	IPR004045; IPR004046; IPR010987; IPR012336; IPR017933; PTHR11571 (PANTHER), PTHR11571:SF5 (PANTHER), seg (SEG), SignalP-NN(euk) (SIGNALP)
19	wd repeat-containing protein 47		>gb|EDP30140.1|	0	0.7295	1	F:protein binding	-	IPR001680; IPR006594; IPR006595; IPR011046; IPR015943; IPR017986; IPR019781; IPR019782; PTHR19863 (PANTHER), PTHR19863:SF2 (PANTHER), seg (SEG)
20	galactoside-binding lectin family protein		>gb|EDP30281.1|	0	0.683	2	F:protein binding; F:sugar binding	-	IPR001079; IPR008985; IPR013320; PTHR11346 (PANTHER), PTHR11346:SF65 (PANTHER), SignalP-NN(euk) (SIGNALP)
21	transthyretin-like protein 5		>gb|EDP34385.1|	2.25307e-89	0.765	2	C:extracellular space; P:determination of adult lifespan	-	IPR001534; seg (SEG), SignalP-NN(euk) (SIGNALP), tmhmm (TMHMM)
22	nipped-b-like protein	u	>gb|EDP30362.1|	0	0.614	19	P:heart morphogenesis; P:cellular macromolecule metabolic process; P:sensory organ development; P:cellular response to stimulus; P:regulation of primary metabolic process; P:developmental growth; F:protein binding; P:positive regulation of biological process; P:embryonic organ morphogenesis; P:arm morphogenesis; P:reproductive developmental process; P:regulation of cellular metabolic process; P:r…	-	IPR011989; IPR016024; coil (COIL), PTHR21704 (PANTHER), PTHR21704:SF5 (PANTHER), PF12765 (PFAM), PF12830 (PFAM), seg (SEG), SSF81995 (SUPERFAMILY)
22	cre-pqn-85 protein	u	>gb|EDP30362.1|	0	0.6225	18	P:heart morphogenesis; P:cellular macromolecule metabolic process; P:sensory organ development; P:cellular response to stimulus; P:regulation of primary metabolic process; P:developmental growth; F:protein binding; P:arm morphogenesis; P:reproductive developmental process; P:regulation of cellular metabolic process; P:embryonic cranial skeleton morphogenesis; P:maintenance of mitotic sister chrom…	-	IPR011989; IPR016024; coil (COIL), PTHR21704 (PANTHER), PTHR21704:SF5 (PANTHER), PF12765 (PFAM), PF12830 (PFAM), seg (SEG), SSF81995 (SUPERFAMILY)
22	elegans protein partially confirmed by transcript evidence	u	>gb|EDP30363.1|	0	0.542	6	P:cellular process; F:binding; C:protein complex; C:microtubule cytoskeleton; C:cytoplasm; C:cytoskeletal part	-	IPR022157; coil (COIL), PTHR18916 (PANTHER), PTHR18916:SF24 (PANTHER), seg (SEG)
23	actin		>gb|EDP36330.1|	0	0.991	15	P:meiosis; P:cytokinesis, initiation of separation; P:growth; P:cytokinesis after mitosis; P:hermaphrodite genitalia development; P:actin cytoskeleton organization; F:ATP binding; C:cell cortex; P:nematode larval development; F:ATPase activity; C:actin filament; F:structural constituent of cytoskeleton; P:inductive cell migration; P:receptor-mediated endocytosis; P:embryonic development ending in…	EC:3.6.1.3	IPR004000; IPR004001; IPR020902; G3DSA:2.30.36.70 (GENE3D), G3DSA:3.30.420.40 (GENE3D), G3DSA:3.90.640.10 (GENE3D), SSF53067 (SUPERFAMILY)
24	superoxide dismutase		>gb|AAR06638.1|	1.3426e-48	0.8115	48	C:cytoplasmic vesicle; F:chaperone binding; P:DNA fragmentation involved in apoptosis; F:copper ion binding; P:ovarian follicle development; P:response to hydrogen peroxide; P:myeloid cell homeostasis; P:auditory receptor cell stereocilium organization; C:protein complex; C:cytosol; P:retina homeostasis; P:regulation of mitochondrial membrane potential; P:sensory perception of sound; P:regulation…	EC:1.15.1.1	IPR001424; IPR018152; IPR024134
25	cytoplasmic intermediate filament protein		>gb|EDP28296.1|	0	0.8545	14	P:positive regulation of growth rate; P:determination of adult lifespan; P:meiosis; P:collagen and cuticulin-based cuticle development; P:molting cycle, collagen and cuticulin-based cuticle; P:body morphogenesis; P:nematode larval development; F:protein binding; P:locomotion; P:receptor-mediated endocytosis; F:structural molecule activity; P:embryonic development ending in birth or egg hatching; …	-	IPR001322; IPR001664; IPR016044; IPR016451; IPR018039; coil (COIL), G3DSA:1.20.5.170 (GENE3D), G3DSA:2.60.40.1260 (GENE3D), SSF74853 (SUPERFAMILY)
26	pdz domain containing protein	u	>gb|EDP38762.1|	0	0.556	2	P:multicellular organismal development; P:reproduction	-	IPR001478; G3DSA:2.30.42.10 (GENE3D), PTHR22939 (PANTHER), PTHR22939:SF10 (PANTHER), seg (SEG)
27	jheh1	u	>gb|EDP29756.1|	1.60665e-44	0.8345	5	P:response to toxin; P:juvenile hormone catabolic process; F:juvenile hormone epoxide hydrolase activity; C:membrane; F:cis-stilbene-oxide hydrolase activity	EC:3.3.2.9	G3DSA:3.40.50.1820 (GENE3D), PTHR21661 (PANTHER), PTHR21661:SF11 (PANTHER), SignalP-NN(euk) (SIGNALP), SSF53474 (SUPERFAMILY)
28	elegans protein confirmed by transcript evidence		>gb|EDP30939.1|	3.94904e-37	0.758	3	P:DNA metabolic process; C:extracellular space; F:DNA binding	-	IPR001534; seg (SEG), SignalP-NN(euk) (SIGNALP), tmhmm (TMHMM)
29	elegans protein partially confirmed by transcript evidence		>gb|EDP29727.1|	0	0.561	20	P:microtubule-based process; F:protein binding; P:positive regulation of growth rate; P:open tracheal system development; P:receptor-mediated endocytosis; P:axonogenesis; C:basal plasma membrane; F:calcium ion binding; C:intermediate filament; P:cell cycle arrest; P:inductive cell migration; P:embryonic development ending in birth or egg hatching; P:morphogenesis of an epithelium; P:nematode larv…	-	IPR002017; IPR003108; IPR011992; IPR018159; IPR018249; coil (COIL), G3DSA:1.20.58.60 (GENE3D), seg (SEG), SSF46966 (SUPERFAMILY), SSF47473 (SUPERFAMILY)
29	elegans protein partially confirmed by transcript evidence		>gb|EDP29727.1|	0	0.5545	22	P:transport; P:reproduction; P:microtubule-based process; F:protein binding; P:open tracheal system development; C:cytoskeletal part; P:axonogenesis; P:locomotion; P:post-embryonic development; F:calcium ion binding; P:organ development; P:cell cycle arrest; P:actin cytoskeleton organization; P:regulation of growth; P:morphogenesis of an epithelium; C:protein complex; P:cellular macromolecular co…	-	IPR002017; IPR003108; IPR011992; IPR018159; IPR018249; coil (COIL), G3DSA:1.20.58.60 (GENE3D), seg (SEG), SSF46966 (SUPERFAMILY), SSF47473 (SUPERFAMILY)
30	alpha-actinin	u	>gb|EDP29320.1|	0	0.795	12	P:regulation of ATPase activity; C:vesicle membrane; P:regulation of neurotransmitter secretion; F:calcium ion binding; P:embryonic development ending in birth or egg hatching; P:mitosis; F:identical protein binding; F:tropomyosin binding; C:striated muscle dense body; F:protein anchor; F:actin filament binding; C:sarcomere	-	IPR001589; IPR001715; IPR002017; IPR011992; IPR014837; IPR018159; IPR018249; coil (COIL), G3DSA:1.20.58.60 (GENE3D), PTHR25069 (PANTHER), PTHR25069:SF91 (PANTHER), seg (SEG), SSF46966 (SUPERFAMILY), SSF47473 (SUPERFAMILY)
31	rad50 family protein		>gb|EDP29371.1|	0	0.767	7	F:ribonuclease III activity; P:RNA processing; P:DNA repair; C:cytoskeleton; C:Mre11 complex; F:double-stranded RNA binding; F:ATP binding	EC:3.1.26.3	IPR000299; IPR000857; IPR000999; IPR001159; IPR001849; IPR011993; IPR014352; IPR014720; IPR019748; IPR019749; coil (COIL), G3DSA:3.40.50.300 (GENE3D), PTHR22903 (PANTHER), PTHR22903:SF2 (PANTHER), seg (SEG), tmhmm (TMHMM), SSF50729 (SUPERFAMILY), SSF52540 (SUPERFAMILY), SSF54768 (SUPERFAMILY)
32	epoxide hydrolase 1	u	>gb|ACF32426.1|	1.23221e-78	0.6935	6	P:response to toxin; P:positive regulation of growth rate; P:metabolic process; C:membrane; F:cis-stilbene-oxide hydrolase activity; F:epoxide hydrolase activity	EC:3.3.2.9; EC:3.3.2.10
33	hypothetical protein LOAG_07437 [Loa loa]		>gb|EDP30102.1|	0	0.736667	0	-		coil (COIL), seg (SEG)
34	myosin heavy chain		>gb|EDP39541.1|	0	0.788	33	P:axon guidance; P:dorsal closure, amnioserosa morphology change; P:establishment of neuroblast polarity; C:unconventional myosin complex; P:regulation of tube length, open tracheal system; P:myosin II filament assembly; C:myosin II complex; P:ecdysone-mediated induction of salivary gland cell autophagic cell death; P:Malpighian tubule morphogenesis; P:dorsal closure, spreading of leading edge ce…	-
35	protein dek isoform 1	u	>gb|EDP36838.1|	3.27283e-154	0.5955	3	P:response to stimulus; F:histone binding; P:regulation of cellular process	-
36	superoxide dismutase		>gb|AAR06638.1|	1.84074e-98	0.877	13	C:cytosol; F:copper ion binding; P:oxidation reduction; P:muscle thick filament assembly; F:zinc ion binding; P:regulation of brood size; C:mitochondrion; F:superoxide dismutase activity; C:extracellular space; P:regulation of vulval development; P:age-dependent response to oxidative stress; F:protein homodimerization activity; P:removal of superoxide radicals	EC:1.15.1.1
37	kh domain containing protein	u	>gb|EDP35410.1|	0	0.839	6	C:nucleolus; F:RNA binding; C:cytoplasm; P:interspecies interaction between organisms; F:protein binding; P:endoderm development	-
38	protein szt2	u	>gb|EDP34606.1|	0	0.56	5	P:embryonic development ending in birth or egg hatching; C:peroxisome; P:pigmentation; P:central nervous system development; P:post-embryonic development		PTHR21839 (PANTHER), seg (SEG)
39	hypothetical protein LOAG_04081 [Loa loa]	u	>gb|EDP28584.1|	0	0.9	0	-		IPR003598; IPR003599; IPR007110; IPR010939; IPR013098; IPR013783; coil (COIL), PTHR10489 (PANTHER), seg (SEG), SSF48726 (SUPERFAMILY)
40	elongation factor tu homologue precursor	u	>gb|EDP28830.1|	0	0.7965	11	F:translation elongation factor activity; P:determination of adult lifespan; C:intracellular; P:growth; P:reproduction; P:translational elongation; P:GTP catabolic process; P:nematode larval development; F:GTPase activity; P:embryonic development ending in birth or egg hatching; F:GTP binding	-
41	ttr-45 protein		>gb|EDP30939.1|	8.40318e-53	0.8215	5	C:extracellular space; F:DNA topoisomerase (ATP-hydrolyzing) activity; F:ATP binding; C:chromosome; P:DNA topological change	EC:5.99.1.3	IPR001534; SignalP-NN(euk) (SIGNALP)
42	enolase		>gb|EDP34873.1|	0	0.895	12	P:positive regulation of growth rate; P:determination of adult lifespan; P:hermaphrodite genitalia development; C:phosphopyruvate hydratase complex; C:cell surface; P:nematode larval development; F:magnesium ion binding; P:glycolysis; P:receptor-mediated endocytosis; P:embryonic development ending in birth or egg hatching; P:positive regulation of multicellular organism growth; F:phosphopyruvate …	EC:4.2.1.11	IPR000941; IPR020809; IPR020810; IPR020811; G3DSA:3.20.20.120 (GENE3D), G3DSA:3.30.390.10 (GENE3D), SSF51604 (SUPERFAMILY), SSF54826 (SUPERFAMILY)
43	intermediate filament protein		>gb|EDP30719.1|	0	0.9185	7	P:embryonic development ending in birth or egg hatching; P:nematode larval development; P:meiosis; F:protein binding; C:intermediate filament; P:positive regulation of growth rate; F:structural molecule activity	-
44	pan domain containing protein	u	>gb|EDP35655.1|	5.07038e-114	0.6625	0	-		seg (SEG), SignalP-NN(euk) (SIGNALP), tmhmm (TMHMM)
45	disorganized muscle protein 1		>gb|EDP32573.1|	5.70106e-87	0.58	3	P:cellular process; F:transferase activity; F:protein binding	-	IPR013783; SSF48726 (SUPERFAMILY)
46	triosephosphate isomerase		>gb|EDP33878.1|	0	0.845	6	F:triose-phosphate isomerase activity; C:intracellular; P:cell redox homeostasis; P:muscle thick filament assembly; P:determination of adult lifespan; P:metabolic process	EC:5.3.1.1	IPR000652; IPR002130; IPR013785; IPR015891; IPR020861; IPR020892; coil (COIL), seg (SEG)
47	o-methyltransferase family protein	u	>gb|EDP34108.1|	2.35578e-130	0.6935	2	F:O-methyltransferase activity; P:methylation	-	IPR002935; G3DSA:3.40.50.150 (GENE3D), SignalP-NN(euk) (SIGNALP), SSF53335 (SUPERFAMILY)
48	bifunctional aminoacyl-trna synthetase	u	>gb|EDP34004.1|	0	0.66	9	C:cytosol; C:soluble fraction; P:glutamyl-tRNA aminoacylation; F:proline-tRNA ligase activity; P:protein complex assembly; F:ATP binding; F:protein binding; F:glutamate-tRNA ligase activity; P:prolyl-tRNA aminoacylation	EC:6.1.1.15; EC:6.1.1.17
49	epoxide hydrolase	u	>gb|EDP29756.1|	1.9121e-15	0.775	5	P:response to toxin; F:epoxide hydrolase activity; P:metabolic process; C:membrane; F:cis-stilbene-oxide hydrolase activity	EC:3.3.2.10; EC:3.3.2.9
50	macrophage migration inhibitory factor		>sp|P91850.4|	2.90672e-70	0.734	29	C:cell surface; P:positive regulation of peptidyl-serine phosphorylation; P:positive regulation of fibroblast proliferation; P:sex determination; P:positive chemotaxis; P:positive regulation of ERK1 and ERK2 cascade; C:extracellular space; P:negative regulation of cell cycle arrest; P:negative regulation of DNA damage response, signal transduction by p53 class mediator; F:cytokine receptor bindin…	EC:5.3.3.12; EC:5.3.2.1	IPR001398; IPR014347; IPR019829
51	tpa_inf: eukaryotic translation elongation factor 1a	u	>gb|EDP37757.1|	0	0.879	6	F:translation elongation factor activity; P:translational elongation; P:GTP catabolic process; F:GTPase activity; C:cytoplasm; F:GTP binding	-	IPR000795; IPR004160; IPR004161; IPR009000; IPR009001; G3DSA:2.40.30.10 (GENE3D), G3DSA:3.40.50.300 (GENE3D), PTHR23115 (PANTHER), PTHR23115:SF57 (PANTHER), seg (SEG), tmhmm (TMHMM), SSF52540 (SUPERFAMILY)
52	heat shock protein 70		>gb|EDP30947.1|	0	0.943	22	P:translation; P:retrograde transport, endosome to Golgi; F:malate dehydrogenase activity; C:cytosol; C:ribosome; P:oxidation reduction; P:determination of adult lifespan; P:growth; F:structural constituent of ribosome; P:cell morphogenesis; P:carbohydrate metabolic process; P:reproduction; P:response to heat; P:malate metabolic process; F:ATP binding; P:body morphogenesis; P:nematode larval deve…	-	IPR001023; IPR013126; IPR018181; coil (COIL), G3DSA:1.20.1270.10 (GENE3D), G3DSA:2.60.34.10 (GENE3D), G3DSA:3.30.30.30 (GENE3D), G3DSA:3.30.420.40 (GENE3D), G3DSA:3.90.640.10 (GENE3D), seg (SEG), SSF100920 (SUPERFAMILY), SSF100934 (SUPERFAMILY), SSF53067 (SUPERFAMILY)
53	chromosome 20 open reading frame 43	u	>gb|EDP30099.1|	5.46389e-154	0.6055	6	P:embryonic development ending in birth or egg hatching; P:body morphogenesis; P:nematode larval development; P:positive regulation of growth rate; P:locomotion; P:receptor-mediated endocytosis	-	IPR006735; PF04641 (PFAM), seg (SEG)
54	fatty acid retinoid binding protein precursor		>gb|EDP31464.1|	2.71624e-104	0.893	4	C:extracellular region; F:fatty acid binding; F:retinol binding; F:retinal binding	-	IPR008632; coil (COIL), SignalP-NN(euk) (SIGNALP), tmhmm (TMHMM)
55	ras-related protein rab-10	u	>gb|EDP29910.1|	1.24421e-142	0.898	24	P:determination of adult lifespan; C:recycling endosome; P:receptor recycling; P:nucleocytoplasmic transport; P:endocytic recycling; P:receptor-mediated endocytosis; P:positive regulation of multicellular organism growth; P:regulation of transcription, DNA-dependent; F:GTP binding; P:collagen and cuticulin-based cuticle development; C:Golgi apparatus; P:intracellular protein transport; P:small GT…	-	IPR001806; IPR002041; IPR003578; IPR003579; IPR005225; IPR020849; IPR024156; G3DSA:3.40.50.300 (GENE3D), PTHR24073 (PANTHER), PTHR24073:SF230 (PANTHER), PS51419 (PROFILE), SignalP-NN(euk) (SIGNALP), SSF52540 (SUPERFAMILY)
56	hypothetical tyrosinase-like protein in chromosome	u	>gb|EDP29787.1|	0	0.69	3	F:protein binding; F:oxidoreductase activity; P:oxidation reduction	-	IPR002227; IPR003582; IPR008922; PTHR11474 (PANTHER), PTHR11474:SF1 (PANTHER), seg (SEG)
57	small nuclear ribonucleoprotein sm d3	u	>gb|EDP33619.1|	1.8213e-124	0.911	19	C:small nuclear ribonucleoprotein complex; P:central nervous system development; P:positive regulation of growth rate; F:nucleic acid binding; C:precatalytic spliceosome; P:muscle organ development; P:reproduction; P:negative regulation of vulval development; P:secretion by cell; P:mitotic spindle organization; P:lymph gland development; P:peripheral nervous system development; P:mitosis; C:P gra…	-	IPR001163; IPR006649; IPR010920; G3DSA:2.30.30.100 (GENE3D), PTHR23338 (PANTHER), seg (SEG)
58	elegans protein partially confirmed by transcript evidence	u	>gb|EDP31541.1|	0	0.615	3	F:ATP binding; F:helicase activity; F:DNA binding	-	IPR000330; IPR001650; IPR011989; IPR014001; IPR016024; IPR022707; G3DSA:3.40.50.300 (GENE3D), PTHR10799 (PANTHER), PTHR10799:SF225 (PANTHER), seg (SEG), SSF52540 (SUPERFAMILY)
59	myosin heavy chain		>gb|EDP32409.1|	0	0.8765	13	F:structural constituent of muscle; P:oviposition; F:microfilament motor activity; P:pharyngeal pumping; F:actin filament binding; P:inositol lipid-mediated signaling; F:ATP binding; P:body morphogenesis; P:axonal fasciculation; P:locomotion; P:skeletal muscle thick filament assembly; P:muscle contraction; C:striated muscle thick filament	-
60	hypothetical protein Bm1_19875 [Brugia malayi]		>gb|EDP35716.1|	1.16684e-33	0.775	0	-		no IPS match
61	cyclophilin ovcyp-2		>gb|EDP30282.1|	1.19111e-108	0.925	5	P:protein folding; C:cell; P:protein peptidyl-prolyl isomerization; P:embryonic development ending in birth or egg hatching; F:peptidyl-prolyl cis-trans isomerase activity	EC:5.2.1.8	IPR002130; IPR015891; IPR020892; PTHR11071 (PANTHER), seg (SEG)
62	transthyretin-like protein 5		>gb|EDP36176.1|	4.08432e-50	0.622	1	C:extracellular space	-
63	acetyl- carboxylase 2		>gb|EDP32272.1|	0	0.597	13	C:cytosol; F:acetyl-CoA carboxylase activity; P:fatty acid biosynthetic process; P:carnitine shuttle; C:mitochondrion; P:regulation of fatty acid oxidation; P:acetyl-CoA metabolic process; F:ATP binding; F:transferase activity; F:protein binding; F:biotin carboxylase activity; P:protein homotetramerization; C:Golgi apparatus	EC:6.4.1.2; EC:6.3.4.14	IPR000022; IPR005479; IPR005481; IPR005482; IPR011054; IPR011761; IPR011762; IPR011763; IPR011764; IPR013537; IPR013815; IPR013816; IPR013817; IPR016185; G3DSA:3.90.226.10 (GENE3D), PTHR18866 (PANTHER), PTHR18866:SF6 (PANTHER), seg (SEG), SSF52096 (SUPERFAMILY), SSF56059 (SUPERFAMILY)
64	hypothetical protein LOAG_07264 [Loa loa]	u	>gb|EDP33716.1|	9.1677e-58	0.745	0	-		seg (SEG)
65	glyceraldehyde-3-phosphate dehydrogenase		>gb|EDP31079.1|	0	0.924	9	C:cytoplasm; P:embryonic development ending in birth or egg hatching; F:NAD or NADH binding; F:protein binding; P:determination of adult lifespan; P:glycolysis; P:lipid storage; F:glyceraldehyde-3-phosphate dehydrogenase (phosphorylating) activity; P:oxidation reduction	EC:1.2.1.12
66	eh domain-binding protein 1	u	>gb|EDP37116.1|	0	0.618	4	P:transport; P:anatomical structure morphogenesis; C:endosome membrane; P:establishment of localization in cell	-	IPR001715; IPR022735; coil (COIL), PTHR25069 (PANTHER), PTHR25069:SF47 (PANTHER), seg (SEG)
67	elegans protein confirmed by transcript evidence		>gb|EDP30719.1|	0	0.8925	8	C:cytoplasm; P:embryonic development ending in birth or egg hatching; P:nematode larval development; P:meiosis; F:protein binding; C:intermediate filament; P:positive regulation of growth rate; F:structural molecule activity	-	IPR001322; IPR001664; IPR009053; IPR010978; IPR016044; IPR016451; IPR018039; coil (COIL), G3DSA:1.20.5.170 (GENE3D), G3DSA:2.60.40.1260 (GENE3D), seg (SEG), SSF74853 (SUPERFAMILY)
68	transthyretin-like protein 46		>gb|EDP30939.1|	4.22703e-85	0.8265	5	C:extracellular space; F:DNA topoisomerase (ATP-hydrolyzing) activity; F:ATP binding; C:chromosome; P:DNA topological change	EC:5.99.1.3	IPR001534; SignalP-NN(euk) (SIGNALP)
69	histone h3		>gb|EDP39182.1|	4.10712e-94	1	8	C:nucleosome; F:DNA binding; F:protein binding; P:regulation of gene silencing; P:nucleosome assembly; C:nucleoplasm; F:chromatin binding; P:blood coagulation	-	IPR000164; IPR007125; IPR009072
69	h4 histone protein		>gb|EDP39186.1|	3.42742e-52	0.986	21	C:nucleoplasm; F:protein binding; P:positive regulation of growth rate; P:receptor-mediated endocytosis; P:transcription initiation; P:locomotion; C:nucleosome; P:lipid storage; P:embryonic development ending in birth or egg hatching; P:negative regulation of megakaryocyte differentiation; F:sequence-specific DNA binding; P:phosphoinositide-mediated signaling; P:pharynx development; P:nematode la…	-	IPR001951; IPR007125; IPR009072; IPR019809; seg (SEG)
69	histone h3.3		>gb|EDP32269.1|	6.06493e-94	0.997	18	P:positive regulation of growth rate; C:nucleosome; P:determination of adult lifespan; P:response to hormone stimulus; P:regulation of cell shape; P:brain development; F:DNA binding; C:polytene chromosome; P:body morphogenesis; P:cell adhesion; P:nematode larval development; P:nucleosome assembly; C:Barr body; C:nucleoplasm; P:embryonic development ending in birth or egg hatching; P:male meiosis;…	-	IPR000164; IPR007125; IPR009072
69	histone	u	>gb|EDP32269.1|	6.06493e-94	0.997	18	P:positive regulation of growth rate; C:nucleosome; P:determination of adult lifespan; P:response to hormone stimulus; P:regulation of cell shape; P:brain development; F:DNA binding; C:polytene chromosome; P:body morphogenesis; P:cell adhesion; P:nematode larval development; P:nucleosome assembly; C:Barr body; C:nucleoplasm; P:embryonic development ending in birth or egg hatching; P:male meiosis;…	-	IPR000164; IPR007125; IPR009072
69	histone	u	>gb|EDP32269.1|	6.06493e-94	0.997	18	P:positive regulation of growth rate; C:nucleosome; P:determination of adult lifespan; P:response to hormone stimulus; P:regulation of cell shape; P:brain development; F:DNA binding; C:polytene chromosome; P:body morphogenesis; P:cell adhesion; P:nematode larval development; P:nucleosome assembly; C:Barr body; C:nucleoplasm; P:embryonic development ending in birth or egg hatching; P:male meiosis;…	-	IPR000164; IPR007125; IPR009072
70	dj-1 family protein		>gb|EDP38158.1|	9.32071e-100	0.7055	0	-		IPR002818; IPR006287; G3DSA:3.40.50.880 (GENE3D), PTHR11019 (PANTHER), PTHR11019:SF5 (PANTHER), SSF52317 (SUPERFAMILY)
71	immunoglobulin i-set domain-containing protein	u	>gb|EDP36790.1|	0	0.84	0	-		IPR003598; IPR003599; IPR003961; IPR007110; IPR013098; IPR013783; coil (COIL), PTHR10489 (PANTHER), seg (SEG), SSF48726 (SUPERFAMILY)
72	hypothetical protein LOAG_06389 [Loa loa]	u	>gb|EDP37444.1|	1.01472e-24	0.69	0	-		seg (SEG), SignalP-NN(euk) (SIGNALP), tmhmm (TMHMM)
73	hypothetical protein LOAG_04216 [Loa loa]	u	>gb|EDP34070.1|	1.64516e-55	0.9	4	P:oviposition; P:determination of adult lifespan; P:hermaphrodite genitalia development; P:locomotion	-	no IPS match
74	chromodomain-helicase-dna-binding protein 8	u	>gb|EDP31346.1|	0	0.7465	16	P:ATP-dependent chromatin remodeling; F:p53 binding; C:chromatin; P:Wnt receptor signaling pathway through beta-catenin; F:DNA-dependent ATPase activity; P:positive regulation of transcription from RNA polymerase III promoter; P:chromatin assembly or disassembly; P:negative regulation of Wnt receptor signaling pathway; F:DNA binding; P:positive regulation of transcription from RNA polymerase II p…	-	IPR000330; IPR000953; IPR001005; IPR001650; IPR006576; IPR014001; IPR016197; IPR023780; G3DSA:2.40.50.40 (GENE3D), G3DSA:3.40.50.300 (GENE3D), PTHR10799 (PANTHER), PTHR10799:SF182 (PANTHER), seg (SEG), SSF52540 (SUPERFAMILY)
75	---NA---	u	>gb|EDP29714.1|			0	-		seg (SEG), SignalP-NN(euk) (SIGNALP), tmhmm (TMHMM)
76	hypothetical protein LOAG_02865 [Loa loa]	u	>gb|EDP37121.1|	5.24924e-139	0.58	0	-		coil (COIL), seg (SEG)
77	protein disulfide		>gb|EDP34233.1|	0	0.6565	8	F:electron carrier activity; F:RNA binding; P:cell redox homeostasis; P:glycerol ether metabolic process; P:RNA methylation; F:RNA methyltransferase activity; F:protein disulfide oxidoreductase activity; P:RNA processing	-	IPR005746; IPR012336; IPR013766; IPR017937; PTHR18929 (PANTHER), seg (SEG), SignalP-NN(euk) (SIGNALP)
78	bromodomain adjacent to zinc finger domain protein 2b	u	>gb|EDP30475.1|	0	0.598	3	F:DNA binding; C:nucleus; F:zinc ion binding	-	IPR001487; IPR001739; IPR001965; IPR004022; IPR011011; IPR013083; IPR016177; IPR018359; IPR018500; IPR018501; IPR019787; coil (COIL), PTHR22880 (PANTHER), PTHR22880:SF65 (PANTHER), seg (SEG)
79	gex interacting protein family member (gei-4)	u	>gb|EDP31479.1|	0	0.7785	9	P:positive regulation of growth rate; P:intermediate filament organization; P:negative regulation of vulval development; P:hermaphrodite genitalia development; F:protein binding; F:structural constituent of cytoskeleton; P:receptor-mediated endocytosis; P:embryonic development ending in birth or egg hatching; C:intermediate filament	-	coil (COIL), PTHR22084 (PANTHER), seg (SEG)
80	galactoside-binding lectin family protein		>gb|EDP30281.1|	3.43064e-108	0.725	2	F:protein binding; F:sugar binding	-	IPR001079; IPR008985; IPR013320; PTHR11346 (PANTHER), PTHR11346:SF65 (PANTHER)
81	prenyltransferase and squalene oxidase repeat family protein	u	>gb|EDP35598.1|	0	0.725	17	F:CAAX-protein geranylgeranyltransferase activity; P:translation; F:drug binding; F:peptide binding; C:ribosome; P:positive regulation of cell cycle; P:response to protein stimulus; F:zinc ion binding; P:negative regulation of nitric-oxide synthase 2 biosynthetic process; C:mitochondrion; F:structural constituent of ribosome; C:CAAX-protein geranylgeranyltransferase complex; F:protein binding; P:…	EC:2.5.1.59	IPR001330; IPR008930; IPR010793; G3DSA:1.50.10.20 (GENE3D), PTHR11774 (PANTHER), PTHR11774:SF4 (PANTHER)
82	chitin binding peritrophin-a domain containing protein	u	>gb|EDP35454.1|	0	0.448	4	F:chitin binding; P:chitin metabolic process; C:extracellular region; F:protein binding		IPR002557; PTHR23301 (PANTHER), seg (SEG)
83	glutamyl glutaminyl trna synthetase 3	u	>gb|EDP34973.1|	0	0.735	6	P:glutamyl-tRNA aminoacylation; F:ATP binding; F:glutamate-tRNA ligase activity; C:cytoplasm; P:positive regulation of multicellular organism growth; P:phosphatidylserine biosynthetic process	EC:6.1.1.17	IPR000924; IPR001412; IPR004277; IPR004527; IPR008925; IPR014729; IPR020058; IPR020061; G3DSA:3.90.800.10 (GENE3D), seg (SEG), tmhmm (TMHMM), SSF52374 (SUPERFAMILY)
84	Twik family of potassium channels protein 7	u	>gb|EDP32052.1|	0	0.6855	3	; C:integral to membrane; F:potassium channel activity	-	IPR003092; IPR003280; IPR013099; G3DSA:1.10.287.70 (GENE3D), PTHR11003 (PANTHER), PTHR11003:SF7 (PANTHER), seg (SEG), tmhmm (TMHMM), SSF81324 (SUPERFAMILY)
85	early endosome antigen 1	u	>gb|EDP29598.1|	0	0.68	13	C:cytosol; P:vesicle fusion; F:zinc ion binding; F:nucleic acid binding; F:phosphatidylinositol binding; P:synaptic vesicle to endosome fusion; C:endocytic vesicle; F:phosphatidylinositol-3-phosphate binding; C:membrane fraction; C:early endosome; F:GTP-dependent protein binding; F:protein homodimerization activity; C:extrinsic to plasma membrane	-
86	ubiquitin family protein	u	>gb|EDP38406.1|	0	0.6485	2	F:molecular_function; C:cellular_component		IPR000626; IPR015496; IPR019955; G3DSA:3.10.20.90 (GENE3D), PTHR10677:SF3 (PANTHER), seg (SEG), SSF54236 (SUPERFAMILY)
87	RhoGAP domain containing protein	u	>gb|EDP28398.1|	0	0.5575	4	C:intracellular; P:signal transduction; P:actin filament-based process; P:developmental process	-	IPR000198; IPR008936; PTHR23176 (PANTHER), seg (SEG)
88	---NA---	u	>gb|EDP39471.1|			0	-		no IPS match
89	histone-lysine n-methyltransferase eggless	u	>gb|EDP35700.1|	0	0.517	6	P:histone lysine methylation; F:DNA binding; F:histone-lysine N-methyltransferase activity; C:chromosome; C:nucleus; F:zinc ion binding	EC:2.1.1.43	IPR001214; IPR001739; IPR003606; IPR003616; IPR007728; IPR016177; coil (COIL), G3DSA:2.170.270.10 (GENE3D), PTHR22884 (PANTHER), PTHR22884:SF114 (PANTHER), seg (SEG), SSF82199 (SUPERFAMILY)
90	fumarase 1		>gb|EDP30257.1|	0	0.8935	13	C:cell junction; P:positive regulation of growth rate; P:homeostasis of number of cells within a tissue; C:mitochondrion; P:reproduction; P:tricarboxylic acid cycle; F:fumarate hydratase activity; P:nematode larval development; F:protein binding; C:tricarboxylic acid cycle enzyme complex; P:receptor-mediated endocytosis; P:embryonic development ending in birth or egg hatching; P:fumarate metaboli…	EC:4.2.1.2
91	pao retrotransposon peptidase family protein		>gb|EDP37209.1|	1.01738e-39	0.4695	1	F:binding	-	IPR008737
92	ankyrin repeat and sam domain-containing protein 6	u	>gb|EDP31422.1|	0	0.554	7	C:cytoplasm; P:biological_process; F:protein homodimerization activity; F:protein binding; P:oxidation reduction; F:oxidoreductase activity; F:2-alkenal reductase activity		IPR002110; IPR020683; PTHR24172 (PANTHER), PTHR24172:SF171 (PANTHER), seg (SEG)
93	rna exonuclease 1 homolog	u	>gb|EDP36563.1|	0	0.657	5	F:exonuclease activity; F:nucleic acid binding; C:intracellular; P:activation of protein kinase C activity by G-protein coupled receptor protein signaling pathway; F:diacylglycerol kinase activity	EC:2.7.1.107
93	cre-him-18 protein	u	>gb|EDP30706.1|	7.43843e-153	0.557143	0	-		PTHR21541 (PANTHER), seg (SEG)
94	rna exonuclease 1 homolog		>gb|EDP36563.1|	0	0.649	5	F:exonuclease activity; F:nucleic acid binding; C:intracellular; P:activation of protein kinase C activity by G-protein coupled receptor protein signaling pathway; F:diacylglycerol kinase activity	EC:2.7.1.107	IPR001206; IPR006055; IPR012337; coil (COIL), G3DSA:3.30.420.10 (GENE3D), PTHR12801 (PANTHER), PTHR12801:SF19 (PANTHER), seg (SEG), tmhmm (TMHMM)
95	cre-syd-2 protein	u	>gb|EDP32241.1|	0	0.68	14	P:neuromuscular synaptic transmission; P:oviposition; C:axon; P:muscle organ development; P:cell-matrix adhesion; P:locomotory behavior; P:axon cargo transport; F:protein phosphatase binding; P:synapse organization; F:structural molecule activity; P:regulation of synapse structure and activity; C:cytoplasm; C:presynaptic active zone; P:protein localization	-	IPR001660; IPR011510; IPR013761; IPR021129; PD968187 (PRODOM), coil (COIL), PTHR12587 (PANTHER), PTHR12587:SF2 (PANTHER), seg (SEG)
96	prolyl endopeptidase		>gb|EDP36937.1|	0	0.688	2	P:proteolysis; F:serine-type endopeptidase activity	EC:3.4.21.0	IPR001375; IPR002470; IPR002471; IPR004106; IPR023302; G3DSA:3.40.50.1820 (GENE3D), PTHR11757:SF2 (PANTHER), SSF53474 (SUPERFAMILY)
97	phosphatidylinositol glycan anchor class o	u	>gb|EDP35147.1|	0	0.702	5	P:C-terminal protein lipidation; P:preassembly of GPI anchor in ER membrane; C:endoplasmic reticulum; C:membrane part; F:catalytic activity	-	IPR002591; IPR017849; IPR017850; PTHR23071 (PANTHER), seg (SEG), tmhmm (TMHMM)
98	filarial antigen av33		>gb|EDP31269.1|	8.87631e-105	0.7315	3	P:negative regulation of peptidase activity; C:extracellular region; F:aspartic-type endopeptidase inhibitor activity	-	IPR010480; seg (SEG), SSF55149 (SUPERFAMILY)
99	viral a-type inclusion protein	u	>gb|EDP38589.1|	2.61764e-157	0.68	7	F:ATP binding; F:nucleotide binding; F:microtubule motor activity; C:microtubule associated complex; F:motor activity; P:microtubule-based movement; C:microtubule		IPR009053; IPR010989; IPR011072; coil (COIL), PTHR10343 (PANTHER), seg (SEG)
100	fructose-bisphosphate aldolase 1		>gb|EDP36623.1|	0	0.856	12	F:cytoskeletal protein binding; P:striated muscle contraction; F:fructose binding; P:regulation of cell shape; C:extracellular vesicular exosome; F:identical protein binding; P:ATP biosynthetic process; P:muscle cell homeostasis; C:actin cytoskeleton; P:glycolysis; F:fructose-bisphosphate aldolase activity; P:fructose 1,6-bisphosphate metabolic process	EC:4.1.2.13	IPR000741; IPR013785; SSF51569 (SUPERFAMILY)
101	ptb domain-containing engulfment adapter protein 1	u	>gb|EDP35987.1|	0	0.6815	5	P:engulfment of apoptotic cell; C:phagocytic vesicle; F:protein binding; C:internal side of plasma membrane; P:programmed cell death	-	IPR006020; IPR011993; coil (COIL), PTHR11232 (PANTHER), PTHR11232:SF11 (PANTHER), seg (SEG), SSF50729 (SUPERFAMILY)
102	histone deacetylase 1		>gb|EDP37830.1|	0	0.8525	23	P:negative regulation of Notch signaling pathway; F:NAD-dependent histone deacetylase activity (H3-K9 specific); P:negative regulation of transcription from RNA polymerase II promoter; F:transcription corepressor activity; F:protein binding; P:response to DNA damage stimulus; P:growth; P:negative regulation of vulval development; P:receptor-mediated endocytosis; F:NAD-dependent histone deacetylas…	EC:3.5.1.98	IPR000286; IPR003084; IPR023801; PTHR10625:SF65 (PANTHER), seg (SEG), SSF52768 (SUPERFAMILY)
total = 110
